# Supplementary material for: High-resolution diffusion pattern of human infections by Salmonella enterica serovar Napoli in Northern Italy explained through phylogeography
Source: PLoS One. 2018 Aug 22;13(8):e0202573. doi: 10.1371/journal.pone.0202573 (PMC6104998; doi:10.1371/journal.pone.0202573)
Supplement: S1 Table — Serovar Napoli isolates sequenced in this study with related epidemiological information and WGS coverage. (XLSX) [file pone.0202573.s001.xlsx]

## Sheet: Tab.1
Isolate No.	Date of Isolation	Geographical area	Sequencing Coverage
SN1	2012-05-11	SE.PoV	98.0794
SN2	2012-06-25	NW.Prealps	135.1
SN3	2012-06-27	SE.PoV	119.109
SN4	2012-06-28	NE.Prealps	85.7501
SN5	2012-08-26	NE.Prealps	87.5671
SN6	2013-05-24	NW.Prealps	131.4
SN7	2013-07-01	SE.PoV	66.855
SN8	2013-07-09	NW.Prealps	107.507
SN9	2013-07-11	NW.Prealps	137.471
SN10	2013-07-14	NE.Prealps	95.0557
SN11	2013-07-16	MetMI	112.553
SN12	2013-07-20	NE.Prealps	102.663
SN13	2013-07-23	NW.Prealps	109.458
SN14	2013-07-29	SE.PoV	79.2657
SN15	2013-07-31	NW.Prealps	68.7613
SN16	2013-08-12	SE.PoV	50.8043
SN17	2013-08-16	NW.Prealps	84.8979
SN18	2013-08-19	NW.Prealps	175.85
SN19	2013-09-08	NW.Prealps	41.0963
SN20	2013-09-09	SE.PoV	85.2312
SN21	2013-09-09	NW.Prealps	125.98
SN22	2013-09-17	SE.PoV	84.3348
SN23	2013-09-25	NW.Prealps	145.479
SN24	2013-10-01	NW.Prealps	124.42
SN25	2013-10-28	SE.PoV	49.9858
SN26	2013-12-05	SE.PoV	134.351
SN27	2014-04-08	NW.Prealps	103.931
SN28	2014-06-23	NW.Prealps	170.257
SN29	2014-06-24	SE.PoV	74.1501
SN30	2014-07-02	SE.PoV	68.1987
SN31	2014-07-29	SE.PoV	69.9889
SN32	2014-08-08	MetMI	71.7446
SN33	2014-09-15	SE.PoV	109.007
SN34	2014-09-19	NW.Prealps	98.5913
SN35	2014-10-09	NW.Prealps	132.083
SN36	2014-10-22	NW.Prealps	104.855
SN37	2014-11-02	MetMI	110.647
SN38	14/07/2014	MetMI	59.3718
SN39	18/08/2014	MetMI	64.7234
SN40	25/07/2014	MetMI	101.079
SN41	27/06/2014	MetMI	71.3129
SN42	29/05/2014	MetMI	64.0108
SN43	29/09/2014	MetMI	54.3458
SN44	31/07/2014	MetMI	82.0192
