# Supplementary material for: High-resolution diffusion pattern of human infections by Salmonella enterica serovar Napoli in Northern Italy explained through phylogeography
Source: PLoS One. 2018 Aug 22;13(8):e0202573. doi: 10.1371/journal.pone.0202573 (PMC6104998; doi:10.1371/journal.pone.0202573)
Supplement: S1 Video — Animated visualization of the continuous pattern of Serovar Napoli dispersion in Northern Italy in the years 1950–2014. (KML) [file pone.0202573.s002.kml]

<?xml version="1.0" encoding="UTF-8"?>
<kml xmlns="http://www.opengis.net/kml/2.2">
	<Document>
		<Style id="branch_style1">
			<LineStyle>
				<color>ff110159</color>
				<width>4.0</width>
			</LineStyle>
		</Style>
		<Style id="branch_style1">
			<LineStyle>
				<color>ff110159</color>
				<width>4.0</width>
			</LineStyle>
		</Style>
		<Style id="branch_style1">
			<LineStyle>
				<color>ff110159</color>
				<width>4.0</width>
			</LineStyle>
		</Style>
		<Style id="branch_style1">
			<LineStyle>
				<color>ff110159</color>
				<width>4.0</width>
			</LineStyle>
		</Style>
		<Style id="branch_style1">
			<LineStyle>
				<color>ff110159</color>
				<width>4.0</width>
			</LineStyle>
		</Style>
		<Style id="branch_style1">
			<LineStyle>
				<color>ff110159</color>
				<width>4.0</width>
			</LineStyle>
		</Style>
		<Style id="branch_style1">
			<LineStyle>
				<color>ff110159</color>
				<width>4.0</width>
			</LineStyle>
		</Style>
		<Style id="branch_style1">
			<LineStyle>
				<color>ff110159</color>
				<width>4.0</width>
			</LineStyle>
		</Style>
		<Style id="branch_style1">
			<LineStyle>
				<color>ff110159</color>
				<width>4.0</width>
			</LineStyle>
		</Style>
		<Style id="branch_style1">
			<LineStyle>
				<color>ff110159</color>
				<width>4.0</width>
			</LineStyle>
		</Style>
		<Style id="branch_style1">
			<LineStyle>
				<color>ff110159</color>
				<width>4.0</width>
			</LineStyle>
		</Style>
		<Style id="branch_style1">
			<LineStyle>
				<color>ff110159</color>
				<width>4.0</width>
			</LineStyle>
		</Style>
		<Style id="branch_style1">
			<LineStyle>
				<color>ff110159</color>
				<width>4.0</width>
			</LineStyle>
		</Style>
		<Style id="branch_style1">
			<LineStyle>
				<color>ff110159</color>
				<width>4.0</width>
			</LineStyle>
		</Style>
		<Style id="branch_style1">
			<LineStyle>
				<color>ff110159</color>
				<width>4.0</width>
			</LineStyle>
		</Style>
		<Style id="branch_style1">
			<LineStyle>
				<color>ff110159</color>
				<width>4.0</width>
			</LineStyle>
		</Style>
		<Style id="branch_style1">
			<LineStyle>
				<color>ff110159</color>
				<width>4.0</width>
			</LineStyle>
		</Style>
		<Style id="branch_style1">
			<LineStyle>
				<color>ff110159</color>
				<width>4.0</width>
			</LineStyle>
		</Style>
		<Style id="branch_style1">
			<LineStyle>
				<color>ff110159</color>
				<width>4.0</width>
			</LineStyle>
		</Style>
		<Style id="branch_style1">
			<LineStyle>
				<color>ff110159</color>
				<width>4.0</width>
			</LineStyle>
		</Style>
		<Style id="branch_style1">
			<LineStyle>
				<color>ff110159</color>
				<width>4.0</width>
			</LineStyle>
		</Style>
		<Style id="branch_style1">
			<LineStyle>
				<color>ff110159</color>
				<width>4.0</width>
			</LineStyle>
		</Style>
		<Style id="branch_style1">
			<LineStyle>
				<color>ff110159</color>
				<width>4.0</width>
			</LineStyle>
		</Style>
		<Style id="branch_style1">
			<LineStyle>
				<color>ff110159</color>
				<width>4.0</width>
			</LineStyle>
		</Style>
		<Style id="branch_style1">
			<LineStyle>
				<color>ff110159</color>
				<width>4.0</width>
			</LineStyle>
		</Style>
		<Style id="branch_style1">
			<LineStyle>
				<color>ff110159</color>
				<width>4.0</width>
			</LineStyle>
		</Style>
		<Style id="branch_style1">
			<LineStyle>
				<color>ff110159</color>
				<width>4.0</width>
			</LineStyle>
		</Style>
		<Style id="branch_style1">
			<LineStyle>
				<color>ff110159</color>
				<width>4.0</width>
			</LineStyle>
		</Style>
		<Style id="branch_style1">
			<LineStyle>
				<color>ff110159</color>
				<width>4.0</width>
			</LineStyle>
		</Style>
		<Style id="branch_style1">
			<LineStyle>
				<color>ff110159</color>
				<width>4.0</width>
			</LineStyle>
		</Style>
		<Style id="branch_style1">
			<LineStyle>
				<color>ff110159</color>
				<width>4.0</width>
			</LineStyle>
		</Style>
		<Style id="branch_style1">
			<LineStyle>
				<color>ff110159</color>
				<width>4.0</width>
			</LineStyle>
		</Style>
		<Style id="branch_style1">
			<LineStyle>
				<color>ff110159</color>
				<width>4.0</width>
			</LineStyle>
		</Style>
		<Style id="branch_style1">
			<LineStyle>
				<color>ff110159</color>
				<width>4.0</width>
			</LineStyle>
		</Style>
		<Style id="branch_style1">
			<LineStyle>
				<color>ff110159</color>
				<width>4.0</width>
			</LineStyle>
		</Style>
		<Style id="branch_style1">
			<LineStyle>
				<color>ff110159</color>
				<width>4.0</width>
			</LineStyle>
		</Style>
		<Style id="branch_style1">
			<LineStyle>
				<color>ff110159</color>
				<width>4.0</width>
			</LineStyle>
		</Style>
		<Style id="branch_style1">
			<LineStyle>
				<color>ff110159</color>
				<width>4.0</width>
			</LineStyle>
		</Style>
		<Style id="branch_style1">
			<LineStyle>
				<color>ff110159</color>
				<width>4.0</width>
			</LineStyle>
		</Style>
		<Style id="branch_style1">
			<LineStyle>
				<color>ff110159</color>
				<width>4.0</width>
			</LineStyle>
		</Style>
		<Style id="branch_style1">
			<LineStyle>
				<color>ff110159</color>
				<width>4.0</width>
			</LineStyle>
		</Style>
		<Style id="branch_style1">
			<LineStyle>
				<color>ff110159</color>
				<width>4.0</width>
			</LineStyle>
		</Style>
		<Style id="branch_style1">
			<LineStyle>
				<color>ff110159</color>
				<width>4.0</width>
			</LineStyle>
		</Style>
		<Style id="branch_style1">
			<LineStyle>
				<color>ff110159</color>
				<width>4.0</width>
			</LineStyle>
		</Style>
		<Style id="branch_style1">
			<LineStyle>
				<color>ff110159</color>
				<width>4.0</width>
			</LineStyle>
		</Style>
		<Style id="branch_style1">
			<LineStyle>
				<color>ff110159</color>
				<width>4.0</width>
			</LineStyle>
		</Style>
		<Style id="branch_style1">
			<LineStyle>
				<color>ff110159</color>
				<width>4.0</width>
			</LineStyle>
		</Style>
		<Style id="branch_style1">
			<LineStyle>
				<color>ff110159</color>
				<width>4.0</width>
			</LineStyle>
		</Style>
		<Style id="branch_style1">
			<LineStyle>
				<color>ff110159</color>
				<width>4.0</width>
			</LineStyle>
		</Style>
		<Style id="branch_style1">
			<LineStyle>
				<color>ff110159</color>
				<width>4.0</width>
			</LineStyle>
		</Style>
		<Style id="branch_style1">
			<LineStyle>
				<color>ff110159</color>
				<width>4.0</width>
			</LineStyle>
		</Style>
		<Style id="branch_style1">
			<LineStyle>
				<color>ff110159</color>
				<width>4.0</width>
			</LineStyle>
		</Style>
		<Style id="branch_style1">
			<LineStyle>
				<color>ff110159</color>
				<width>4.0</width>
			</LineStyle>
		</Style>
		<Style id="branch_style1">
			<LineStyle>
				<color>ff110159</color>
				<width>4.0</width>
			</LineStyle>
		</Style>
		<Style id="branch_style1">
			<LineStyle>
				<color>ff110159</color>
				<width>4.0</width>
			</LineStyle>
		</Style>
		<Style id="branch_style1">
			<LineStyle>
				<color>ff110159</color>
				<width>4.0</width>
			</LineStyle>
		</Style>
		<Style id="branch_style1">
			<LineStyle>
				<color>ff110159</color>
				<width>4.0</width>
			</LineStyle>
		</Style>
		<Style id="branch_style1">
			<LineStyle>
				<color>ff110159</color>
				<width>4.0</width>
			</LineStyle>
		</Style>
		<Style id="branch_style1">
			<LineStyle>
				<color>ff110159</color>
				<width>4.0</width>
			</LineStyle>
		</Style>
		<Style id="branch_style1">
			<LineStyle>
				<color>ff110159</color>
				<width>4.0</width>
			</LineStyle>
		</Style>
		<Style id="branch_style1">
			<LineStyle>
				<color>ff110159</color>
				<width>4.0</width>
			</LineStyle>
		</Style>
		<Style id="branch_style1">
			<LineStyle>
				<color>ff110159</color>
				<width>4.0</width>
			</LineStyle>
		</Style>
		<Style id="branch_style1">
			<LineStyle>
				<color>ff110159</color>
				<width>4.0</width>
			</LineStyle>
		</Style>
		<Style id="branch_style1">
			<LineStyle>
				<color>ff110159</color>
				<width>4.0</width>
			</LineStyle>
		</Style>
		<Style id="branch_style1">
			<LineStyle>
				<color>ff110159</color>
				<width>4.0</width>
			</LineStyle>
		</Style>
		<Style id="branch_style1">
			<LineStyle>
				<color>ff110159</color>
				<width>4.0</width>
			</LineStyle>
		</Style>
		<Style id="branch_style1">
			<LineStyle>
				<color>ff110159</color>
				<width>4.0</width>
			</LineStyle>
		</Style>
		<Style id="branch_style1">
			<LineStyle>
				<color>ff110159</color>
				<width>4.0</width>
			</LineStyle>
		</Style>
		<Style id="branch_style1">
			<LineStyle>
				<color>ff110159</color>
				<width>4.0</width>
			</LineStyle>
		</Style>
		<Style id="branch_style1">
			<LineStyle>
				<color>ff110159</color>
				<width>4.0</width>
			</LineStyle>
		</Style>
		<Style id="branch_style1">
			<LineStyle>
				<color>ff110159</color>
				<width>4.0</width>
			</LineStyle>
		</Style>
		<Style id="branch_style1">
			<LineStyle>
				<color>ff110159</color>
				<width>4.0</width>
			</LineStyle>
		</Style>
		<Style id="branch_style1">
			<LineStyle>
				<color>ff110159</color>
				<width>4.0</width>
			</LineStyle>
		</Style>
		<Style id="branch_style1">
			<LineStyle>
				<color>ff110159</color>
				<width>4.0</width>
			</LineStyle>
		</Style>
		<Style id="branch_style1">
			<LineStyle>
				<color>ff110159</color>
				<width>4.0</width>
			</LineStyle>
		</Style>
		<Style id="branch_style1">
			<LineStyle>
				<color>ff110159</color>
				<width>4.0</width>
			</LineStyle>
		</Style>
		<Style id="branch_style1">
			<LineStyle>
				<color>ff110159</color>
				<width>4.0</width>
			</LineStyle>
		</Style>
		<Style id="branch_style1">
			<LineStyle>
				<color>ff110159</color>
				<width>4.0</width>
			</LineStyle>
		</Style>
		<Style id="branch_style1">
			<LineStyle>
				<color>ff110159</color>
				<width>4.0</width>
			</LineStyle>
		</Style>
		<Style id="branch_style1">
			<LineStyle>
				<color>ff110159</color>
				<width>4.0</width>
			</LineStyle>
		</Style>
		<Style id="branch_style1">
			<LineStyle>
				<color>ff110159</color>
				<width>4.0</width>
			</LineStyle>
		</Style>
		<Style id="branch_style1">
			<LineStyle>
				<color>ff110159</color>
				<width>4.0</width>
			</LineStyle>
		</Style>
		<Style id="branch_style1">
			<LineStyle>
				<color>ff110159</color>
				<width>4.0</width>
			</LineStyle>
		</Style>
		<Style id="branch_style1">
			<LineStyle>
				<color>ff110159</color>
				<width>4.0</width>
			</LineStyle>
		</Style>
		<Style id="branch_style1">
			<LineStyle>
				<color>ff110159</color>
				<width>4.0</width>
			</LineStyle>
		</Style>
		<Style id="branch_style1">
			<LineStyle>
				<color>ff110159</color>
				<width>4.0</width>
			</LineStyle>
		</Style>
		<Style id="branch_style1">
			<LineStyle>
				<color>ff110159</color>
				<width>4.0</width>
			</LineStyle>
		</Style>
		<Style id="branch_style1">
			<LineStyle>
				<color>ff110159</color>
				<width>4.0</width>
			</LineStyle>
		</Style>
		<Style id="branch_style1">
			<LineStyle>
				<color>ff110159</color>
				<width>4.0</width>
			</LineStyle>
		</Style>
		<Style id="branch_style1">
			<LineStyle>
				<color>ff110159</color>
				<width>4.0</width>
			</LineStyle>
		</Style>
		<Style id="branch_style1">
			<LineStyle>
				<color>ff110159</color>
				<width>4.0</width>
			</LineStyle>
		</Style>
		<Style id="branch_style1">
			<LineStyle>
				<color>ff110159</color>
				<width>4.0</width>
			</LineStyle>
		</Style>
		<Style id="branch_style1">
			<LineStyle>
				<color>ff110159</color>
				<width>4.0</width>
			</LineStyle>
		</Style>
		<Style id="branch_style1">
			<LineStyle>
				<color>ff110159</color>
				<width>4.0</width>
			</LineStyle>
		</Style>
		<Style id="branch_style1">
			<LineStyle>
				<color>ff110159</color>
				<width>4.0</width>
			</LineStyle>
		</Style>
		<Style id="branch_style1">
			<LineStyle>
				<color>ff110159</color>
				<width>4.0</width>
			</LineStyle>
		</Style>
		<Style id="branch_style1">
			<LineStyle>
				<color>ff110159</color>
				<width>4.0</width>
			</LineStyle>
		</Style>
		<Style id="branch_style1">
			<LineStyle>
				<color>ff110159</color>
				<width>4.0</width>
			</LineStyle>
		</Style>
		<Style id="branch_style1">
			<LineStyle>
				<color>ff110159</color>
				<width>4.0</width>
			</LineStyle>
		</Style>
		<Style id="branch_style1">
			<LineStyle>
				<color>ff110159</color>
				<width>4.0</width>
			</LineStyle>
		</Style>
		<Style id="branch_style2">
			<LineStyle>
				<color>ff2203b1</color>
				<width>4.0</width>
			</LineStyle>
		</Style>
		<Style id="branch_style2">
			<LineStyle>
				<color>ff2203b1</color>
				<width>4.0</width>
			</LineStyle>
		</Style>
		<Style id="branch_style2">
			<LineStyle>
				<color>ff2203b1</color>
				<width>4.0</width>
			</LineStyle>
		</Style>
		<Style id="branch_style2">
			<LineStyle>
				<color>ff2203b1</color>
				<width>4.0</width>
			</LineStyle>
		</Style>
		<Style id="branch_style2">
			<LineStyle>
				<color>ff2203b1</color>
				<width>4.0</width>
			</LineStyle>
		</Style>
		<Style id="branch_style2">
			<LineStyle>
				<color>ff2203b1</color>
				<width>4.0</width>
			</LineStyle>
		</Style>
		<Style id="branch_style2">
			<LineStyle>
				<color>ff2203b1</color>
				<width>4.0</width>
			</LineStyle>
		</Style>
		<Style id="branch_style2">
			<LineStyle>
				<color>ff2203b1</color>
				<width>4.0</width>
			</LineStyle>
		</Style>
		<Style id="branch_style2">
			<LineStyle>
				<color>ff2203b1</color>
				<width>4.0</width>
			</LineStyle>
		</Style>
		<Style id="branch_style2">
			<LineStyle>
				<color>ff2203b1</color>
				<width>4.0</width>
			</LineStyle>
		</Style>
		<Style id="branch_style2">
			<LineStyle>
				<color>ff2203b1</color>
				<width>4.0</width>
			</LineStyle>
		</Style>
		<Style id="branch_style2">
			<LineStyle>
				<color>ff2203b1</color>
				<width>4.0</width>
			</LineStyle>
		</Style>
		<Style id="branch_style2">
			<LineStyle>
				<color>ff2203b1</color>
				<width>4.0</width>
			</LineStyle>
		</Style>
		<Style id="branch_style2">
			<LineStyle>
				<color>ff2203b1</color>
				<width>4.0</width>
			</LineStyle>
		</Style>
		<Style id="branch_style2">
			<LineStyle>
				<color>ff2203b1</color>
				<width>4.0</width>
			</LineStyle>
		</Style>
		<Style id="branch_style2">
			<LineStyle>
				<color>ff2203b1</color>
				<width>4.0</width>
			</LineStyle>
		</Style>
		<Style id="branch_style2">
			<LineStyle>
				<color>ff2203b1</color>
				<width>4.0</width>
			</LineStyle>
		</Style>
		<Style id="branch_style2">
			<LineStyle>
				<color>ff2203b1</color>
				<width>4.0</width>
			</LineStyle>
		</Style>
		<Style id="branch_style2">
			<LineStyle>
				<color>ff2203b1</color>
				<width>4.0</width>
			</LineStyle>
		</Style>
		<Style id="branch_style2">
			<LineStyle>
				<color>ff2203b1</color>
				<width>4.0</width>
			</LineStyle>
		</Style>
		<Style id="branch_style2">
			<LineStyle>
				<color>ff2203b1</color>
				<width>4.0</width>
			</LineStyle>
		</Style>
		<Style id="branch_style2">
			<LineStyle>
				<color>ff2203b1</color>
				<width>4.0</width>
			</LineStyle>
		</Style>
		<Style id="branch_style2">
			<LineStyle>
				<color>ff2203b1</color>
				<width>4.0</width>
			</LineStyle>
		</Style>
		<Style id="branch_style2">
			<LineStyle>
				<color>ff2203b1</color>
				<width>4.0</width>
			</LineStyle>
		</Style>
		<Style id="branch_style2">
			<LineStyle>
				<color>ff2203b1</color>
				<width>4.0</width>
			</LineStyle>
		</Style>
		<Style id="branch_style2">
			<LineStyle>
				<color>ff2203b1</color>
				<width>4.0</width>
			</LineStyle>
		</Style>
		<Style id="branch_style2">
			<LineStyle>
				<color>ff2203b1</color>
				<width>4.0</width>
			</LineStyle>
		</Style>
		<Style id="branch_style2">
			<LineStyle>
				<color>ff2203b1</color>
				<width>4.0</width>
			</LineStyle>
		</Style>
		<Style id="branch_style2">
			<LineStyle>
				<color>ff2203b1</color>
				<width>4.0</width>
			</LineStyle>
		</Style>
		<Style id="branch_style2">
			<LineStyle>
				<color>ff2203b1</color>
				<width>4.0</width>
			</LineStyle>
		</Style>
		<Style id="branch_style2">
			<LineStyle>
				<color>ff2203b1</color>
				<width>4.0</width>
			</LineStyle>
		</Style>
		<Style id="branch_style2">
			<LineStyle>
				<color>ff2203b1</color>
				<width>4.0</width>
			</LineStyle>
		</Style>
		<Style id="branch_style2">
			<LineStyle>
				<color>ff2203b1</color>
				<width>4.0</width>
			</LineStyle>
		</Style>
		<Style id="branch_style2">
			<LineStyle>
				<color>ff2203b1</color>
				<width>4.0</width>
			</LineStyle>
		</Style>
		<Style id="branch_style2">
			<LineStyle>
				<color>ff2203b1</color>
				<width>4.0</width>
			</LineStyle>
		</Style>
		<Style id="branch_style2">
			<LineStyle>
				<color>ff2203b1</color>
				<width>4.0</width>
			</LineStyle>
		</Style>
		<Style id="branch_style2">
			<LineStyle>
				<color>ff2203b1</color>
				<width>4.0</width>
			</LineStyle>
		</Style>
		<Style id="branch_style2">
			<LineStyle>
				<color>ff2203b1</color>
				<width>4.0</width>
			</LineStyle>
		</Style>
		<Style id="branch_style2">
			<LineStyle>
				<color>ff2203b1</color>
				<width>4.0</width>
			</LineStyle>
		</Style>
		<Style id="branch_style2">
			<LineStyle>
				<color>ff2203b1</color>
				<width>4.0</width>
			</LineStyle>
		</Style>
		<Style id="branch_style2">
			<LineStyle>
				<color>ff2203b1</color>
				<width>4.0</width>
			</LineStyle>
		</Style>
		<Style id="branch_style2">
			<LineStyle>
				<color>ff2203b1</color>
				<width>4.0</width>
			</LineStyle>
		</Style>
		<Style id="branch_style2">
			<LineStyle>
				<color>ff2203b1</color>
				<width>4.0</width>
			</LineStyle>
		</Style>
		<Style id="branch_style2">
			<LineStyle>
				<color>ff2203b1</color>
				<width>4.0</width>
			</LineStyle>
		</Style>
		<Style id="branch_style2">
			<LineStyle>
				<color>ff2203b1</color>
				<width>4.0</width>
			</LineStyle>
		</Style>
		<Style id="branch_style2">
			<LineStyle>
				<color>ff2203b1</color>
				<width>4.0</width>
			</LineStyle>
		</Style>
		<Style id="branch_style2">
			<LineStyle>
				<color>ff2203b1</color>
				<width>4.0</width>
			</LineStyle>
		</Style>
		<Style id="branch_style2">
			<LineStyle>
				<color>ff2203b1</color>
				<width>4.0</width>
			</LineStyle>
		</Style>
		<Style id="branch_style2">
			<LineStyle>
				<color>ff2203b1</color>
				<width>4.0</width>
			</LineStyle>
		</Style>
		<Style id="branch_style2">
			<LineStyle>
				<color>ff2203b1</color>
				<width>4.0</width>
			</LineStyle>
		</Style>
		<Style id="branch_style2">
			<LineStyle>
				<color>ff2203b1</color>
				<width>4.0</width>
			</LineStyle>
		</Style>
		<Style id="branch_style2">
			<LineStyle>
				<color>ff2203b1</color>
				<width>4.0</width>
			</LineStyle>
		</Style>
		<Style id="branch_style2">
			<LineStyle>
				<color>ff2203b1</color>
				<width>4.0</width>
			</LineStyle>
		</Style>
		<Style id="branch_style2">
			<LineStyle>
				<color>ff2203b1</color>
				<width>4.0</width>
			</LineStyle>
		</Style>
		<Style id="branch_style2">
			<LineStyle>
				<color>ff2203b1</color>
				<width>4.0</width>
			</LineStyle>
		</Style>
		<Style id="branch_style2">
			<LineStyle>
				<color>ff2203b1</color>
				<width>4.0</width>
			</LineStyle>
		</Style>
		<Style id="branch_style2">
			<LineStyle>
				<color>ff2203b1</color>
				<width>4.0</width>
			</LineStyle>
		</Style>
		<Style id="branch_style2">
			<LineStyle>
				<color>ff2203b1</color>
				<width>4.0</width>
			</LineStyle>
		</Style>
		<Style id="branch_style2">
			<LineStyle>
				<color>ff2203b1</color>
				<width>4.0</width>
			</LineStyle>
		</Style>
		<Style id="branch_style2">
			<LineStyle>
				<color>ff2203b1</color>
				<width>4.0</width>
			</LineStyle>
		</Style>
		<Style id="branch_style2">
			<LineStyle>
				<color>ff2203b1</color>
				<width>4.0</width>
			</LineStyle>
		</Style>
		<Style id="branch_style2">
			<LineStyle>
				<color>ff2203b1</color>
				<width>4.0</width>
			</LineStyle>
		</Style>
		<Style id="branch_style2">
			<LineStyle>
				<color>ff2203b1</color>
				<width>4.0</width>
			</LineStyle>
		</Style>
		<Style id="branch_style2">
			<LineStyle>
				<color>ff2203b1</color>
				<width>4.0</width>
			</LineStyle>
		</Style>
		<Style id="branch_style2">
			<LineStyle>
				<color>ff2203b1</color>
				<width>4.0</width>
			</LineStyle>
		</Style>
		<Style id="branch_style2">
			<LineStyle>
				<color>ff2203b1</color>
				<width>4.0</width>
			</LineStyle>
		</Style>
		<Style id="branch_style2">
			<LineStyle>
				<color>ff2203b1</color>
				<width>4.0</width>
			</LineStyle>
		</Style>
		<Style id="branch_style2">
			<LineStyle>
				<color>ff2203b1</color>
				<width>4.0</width>
			</LineStyle>
		</Style>
		<Style id="branch_style2">
			<LineStyle>
				<color>ff2203b1</color>
				<width>4.0</width>
			</LineStyle>
		</Style>
		<Style id="branch_style2">
			<LineStyle>
				<color>ff2203b1</color>
				<width>4.0</width>
			</LineStyle>
		</Style>
		<Style id="branch_style2">
			<LineStyle>
				<color>ff2203b1</color>
				<width>4.0</width>
			</LineStyle>
		</Style>
		<Style id="branch_style2">
			<LineStyle>
				<color>ff2203b1</color>
				<width>4.0</width>
			</LineStyle>
		</Style>
		<Style id="branch_style2">
			<LineStyle>
				<color>ff2203b1</color>
				<width>4.0</width>
			</LineStyle>
		</Style>
		<Style id="branch_style2">
			<LineStyle>
				<color>ff2203b1</color>
				<width>4.0</width>
			</LineStyle>
		</Style>
		<Style id="branch_style2">
			<LineStyle>
				<color>ff2203b1</color>
				<width>4.0</width>
			</LineStyle>
		</Style>
		<Style id="branch_style2">
			<LineStyle>
				<color>ff2203b1</color>
				<width>4.0</width>
			</LineStyle>
		</Style>
		<Style id="branch_style2">
			<LineStyle>
				<color>ff2203b1</color>
				<width>4.0</width>
			</LineStyle>
		</Style>
		<Style id="branch_style2">
			<LineStyle>
				<color>ff2203b1</color>
				<width>4.0</width>
			</LineStyle>
		</Style>
		<Style id="branch_style2">
			<LineStyle>
				<color>ff2203b1</color>
				<width>4.0</width>
			</LineStyle>
		</Style>
		<Style id="branch_style2">
			<LineStyle>
				<color>ff2203b1</color>
				<width>4.0</width>
			</LineStyle>
		</Style>
		<Style id="branch_style2">
			<LineStyle>
				<color>ff2203b1</color>
				<width>4.0</width>
			</LineStyle>
		</Style>
		<Style id="branch_style2">
			<LineStyle>
				<color>ff2203b1</color>
				<width>4.0</width>
			</LineStyle>
		</Style>
		<Style id="branch_style2">
			<LineStyle>
				<color>ff2203b1</color>
				<width>4.0</width>
			</LineStyle>
		</Style>
		<Style id="branch_style2">
			<LineStyle>
				<color>ff2203b1</color>
				<width>4.0</width>
			</LineStyle>
		</Style>
		<Style id="branch_style2">
			<LineStyle>
				<color>ff2203b1</color>
				<width>4.0</width>
			</LineStyle>
		</Style>
		<Style id="branch_style2">
			<LineStyle>
				<color>ff2203b1</color>
				<width>4.0</width>
			</LineStyle>
		</Style>
		<Style id="branch_style2">
			<LineStyle>
				<color>ff2203b1</color>
				<width>4.0</width>
			</LineStyle>
		</Style>
		<Style id="branch_style2">
			<LineStyle>
				<color>ff2203b1</color>
				<width>4.0</width>
			</LineStyle>
		</Style>
		<Style id="branch_style2">
			<LineStyle>
				<color>ff2203b1</color>
				<width>4.0</width>
			</LineStyle>
		</Style>
		<Style id="branch_style2">
			<LineStyle>
				<color>ff2203b1</color>
				<width>4.0</width>
			</LineStyle>
		</Style>
		<Style id="branch_style2">
			<LineStyle>
				<color>ff2203b1</color>
				<width>4.0</width>
			</LineStyle>
		</Style>
		<Style id="branch_style2">
			<LineStyle>
				<color>ff2203b1</color>
				<width>4.0</width>
			</LineStyle>
		</Style>
		<Style id="branch_style2">
			<LineStyle>
				<color>ff2203b1</color>
				<width>4.0</width>
			</LineStyle>
		</Style>
		<Style id="branch_style2">
			<LineStyle>
				<color>ff2203b1</color>
				<width>4.0</width>
			</LineStyle>
		</Style>
		<Style id="branch_style2">
			<LineStyle>
				<color>ff2203b1</color>
				<width>4.0</width>
			</LineStyle>
		</Style>
		<Style id="branch_style2">
			<LineStyle>
				<color>ff2203b1</color>
				<width>4.0</width>
			</LineStyle>
		</Style>
		<Style id="branch_style2">
			<LineStyle>
				<color>ff2203b1</color>
				<width>4.0</width>
			</LineStyle>
		</Style>
		<Style id="branch_style2">
			<LineStyle>
				<color>ff2203b1</color>
				<width>4.0</width>
			</LineStyle>
		</Style>
		<Style id="branch_style2">
			<LineStyle>
				<color>ff2203b1</color>
				<width>4.0</width>
			</LineStyle>
		</Style>
		<Style id="branch_style2">
			<LineStyle>
				<color>ff2203b1</color>
				<width>4.0</width>
			</LineStyle>
		</Style>
		<Style id="branch_style3">
			<LineStyle>
				<color>ff130162</color>
				<width>4.0</width>
			</LineStyle>
		</Style>
		<Style id="branch_style3">
			<LineStyle>
				<color>ff130162</color>
				<width>4.0</width>
			</LineStyle>
		</Style>
		<Style id="branch_style3">
			<LineStyle>
				<color>ff130162</color>
				<width>4.0</width>
			</LineStyle>
		</Style>
		<Style id="branch_style3">
			<LineStyle>
				<color>ff130162</color>
				<width>4.0</width>
			</LineStyle>
		</Style>
		<Style id="branch_style3">
			<LineStyle>
				<color>ff130162</color>
				<width>4.0</width>
			</LineStyle>
		</Style>
		<Style id="branch_style3">
			<LineStyle>
				<color>ff130162</color>
				<width>4.0</width>
			</LineStyle>
		</Style>
		<Style id="branch_style3">
			<LineStyle>
				<color>ff130162</color>
				<width>4.0</width>
			</LineStyle>
		</Style>
		<Style id="branch_style3">
			<LineStyle>
				<color>ff130162</color>
				<width>4.0</width>
			</LineStyle>
		</Style>
		<Style id="branch_style3">
			<LineStyle>
				<color>ff130162</color>
				<width>4.0</width>
			</LineStyle>
		</Style>
		<Style id="branch_style3">
			<LineStyle>
				<color>ff130162</color>
				<width>4.0</width>
			</LineStyle>
		</Style>
		<Style id="branch_style3">
			<LineStyle>
				<color>ff130162</color>
				<width>4.0</width>
			</LineStyle>
		</Style>
		<Style id="branch_style3">
			<LineStyle>
				<color>ff130162</color>
				<width>4.0</width>
			</LineStyle>
		</Style>
		<Style id="branch_style3">
			<LineStyle>
				<color>ff130162</color>
				<width>4.0</width>
			</LineStyle>
		</Style>
		<Style id="branch_style3">
			<LineStyle>
				<color>ff130162</color>
				<width>4.0</width>
			</LineStyle>
		</Style>
		<Style id="branch_style3">
			<LineStyle>
				<color>ff130162</color>
				<width>4.0</width>
			</LineStyle>
		</Style>
		<Style id="branch_style3">
			<LineStyle>
				<color>ff130162</color>
				<width>4.0</width>
			</LineStyle>
		</Style>
		<Style id="branch_style3">
			<LineStyle>
				<color>ff130162</color>
				<width>4.0</width>
			</LineStyle>
		</Style>
		<Style id="branch_style3">
			<LineStyle>
				<color>ff130162</color>
				<width>4.0</width>
			</LineStyle>
		</Style>
		<Style id="branch_style3">
			<LineStyle>
				<color>ff130162</color>
				<width>4.0</width>
			</LineStyle>
		</Style>
		<Style id="branch_style3">
			<LineStyle>
				<color>ff130162</color>
				<width>4.0</width>
			</LineStyle>
		</Style>
		<Style id="branch_style3">
			<LineStyle>
				<color>ff130162</color>
				<width>4.0</width>
			</LineStyle>
		</Style>
		<Style id="branch_style3">
			<LineStyle>
				<color>ff130162</color>
				<width>4.0</width>
			</LineStyle>
		</Style>
		<Style id="branch_style3">
			<LineStyle>
				<color>ff130162</color>
				<width>4.0</width>
			</LineStyle>
		</Style>
		<Style id="branch_style3">
			<LineStyle>
				<color>ff130162</color>
				<width>4.0</width>
			</LineStyle>
		</Style>
		<Style id="branch_style3">
			<LineStyle>
				<color>ff130162</color>
				<width>4.0</width>
			</LineStyle>
		</Style>
		<Style id="branch_style3">
			<LineStyle>
				<color>ff130162</color>
				<width>4.0</width>
			</LineStyle>
		</Style>
		<Style id="branch_style3">
			<LineStyle>
				<color>ff130162</color>
				<width>4.0</width>
			</LineStyle>
		</Style>
		<Style id="branch_style3">
			<LineStyle>
				<color>ff130162</color>
				<width>4.0</width>
			</LineStyle>
		</Style>
		<Style id="branch_style3">
			<LineStyle>
				<color>ff130162</color>
				<width>4.0</width>
			</LineStyle>
		</Style>
		<Style id="branch_style3">
			<LineStyle>
				<color>ff130162</color>
				<width>4.0</width>
			</LineStyle>
		</Style>
		<Style id="branch_style3">
			<LineStyle>
				<color>ff130162</color>
				<width>4.0</width>
			</LineStyle>
		</Style>
		<Style id="branch_style3">
			<LineStyle>
				<color>ff130162</color>
				<width>4.0</width>
			</LineStyle>
		</Style>
		<Style id="branch_style3">
			<LineStyle>
				<color>ff130162</color>
				<width>4.0</width>
			</LineStyle>
		</Style>
		<Style id="branch_style3">
			<LineStyle>
				<color>ff130162</color>
				<width>4.0</width>
			</LineStyle>
		</Style>
		<Style id="branch_style3">
			<LineStyle>
				<color>ff130162</color>
				<width>4.0</width>
			</LineStyle>
		</Style>
		<Style id="branch_style3">
			<LineStyle>
				<color>ff130162</color>
				<width>4.0</width>
			</LineStyle>
		</Style>
		<Style id="branch_style3">
			<LineStyle>
				<color>ff130162</color>
				<width>4.0</width>
			</LineStyle>
		</Style>
		<Style id="branch_style3">
			<LineStyle>
				<color>ff130162</color>
				<width>4.0</width>
			</LineStyle>
		</Style>
		<Style id="branch_style3">
			<LineStyle>
				<color>ff130162</color>
				<width>4.0</width>
			</LineStyle>
		</Style>
		<Style id="branch_style3">
			<LineStyle>
				<color>ff130162</color>
				<width>4.0</width>
			</LineStyle>
		</Style>
		<Style id="branch_style3">
			<LineStyle>
				<color>ff130162</color>
				<width>4.0</width>
			</LineStyle>
		</Style>
		<Style id="branch_style3">
			<LineStyle>
				<color>ff130162</color>
				<width>4.0</width>
			</LineStyle>
		</Style>
		<Style id="branch_style3">
			<LineStyle>
				<color>ff130162</color>
				<width>4.0</width>
			</LineStyle>
		</Style>
		<Style id="branch_style3">
			<LineStyle>
				<color>ff130162</color>
				<width>4.0</width>
			</LineStyle>
		</Style>
		<Style id="branch_style3">
			<LineStyle>
				<color>ff130162</color>
				<width>4.0</width>
			</LineStyle>
		</Style>
		<Style id="branch_style3">
			<LineStyle>
				<color>ff130162</color>
				<width>4.0</width>
			</LineStyle>
		</Style>
		<Style id="branch_style3">
			<LineStyle>
				<color>ff130162</color>
				<width>4.0</width>
			</LineStyle>
		</Style>
		<Style id="branch_style3">
			<LineStyle>
				<color>ff130162</color>
				<width>4.0</width>
			</LineStyle>
		</Style>
		<Style id="branch_style3">
			<LineStyle>
				<color>ff130162</color>
				<width>4.0</width>
			</LineStyle>
		</Style>
		<Style id="branch_style3">
			<LineStyle>
				<color>ff130162</color>
				<width>4.0</width>
			</LineStyle>
		</Style>
		<Style id="branch_style3">
			<LineStyle>
				<color>ff130162</color>
				<width>4.0</width>
			</LineStyle>
		</Style>
		<Style id="branch_style3">
			<LineStyle>
				<color>ff130162</color>
				<width>4.0</width>
			</LineStyle>
		</Style>
		<Style id="branch_style3">
			<LineStyle>
				<color>ff130162</color>
				<width>4.0</width>
			</LineStyle>
		</Style>
		<Style id="branch_style3">
			<LineStyle>
				<color>ff130162</color>
				<width>4.0</width>
			</LineStyle>
		</Style>
		<Style id="branch_style3">
			<LineStyle>
				<color>ff130162</color>
				<width>4.0</width>
			</LineStyle>
		</Style>
		<Style id="branch_style3">
			<LineStyle>
				<color>ff130162</color>
				<width>4.0</width>
			</LineStyle>
		</Style>
		<Style id="branch_style3">
			<LineStyle>
				<color>ff130162</color>
				<width>4.0</width>
			</LineStyle>
		</Style>
		<Style id="branch_style3">
			<LineStyle>
				<color>ff130162</color>
				<width>4.0</width>
			</LineStyle>
		</Style>
		<Style id="branch_style3">
			<LineStyle>
				<color>ff130162</color>
				<width>4.0</width>
			</LineStyle>
		</Style>
		<Style id="branch_style3">
			<LineStyle>
				<color>ff130162</color>
				<width>4.0</width>
			</LineStyle>
		</Style>
		<Style id="branch_style3">
			<LineStyle>
				<color>ff130162</color>
				<width>4.0</width>
			</LineStyle>
		</Style>
		<Style id="branch_style3">
			<LineStyle>
				<color>ff130162</color>
				<width>4.0</width>
			</LineStyle>
		</Style>
		<Style id="branch_style3">
			<LineStyle>
				<color>ff130162</color>
				<width>4.0</width>
			</LineStyle>
		</Style>
		<Style id="branch_style3">
			<LineStyle>
				<color>ff130162</color>
				<width>4.0</width>
			</LineStyle>
		</Style>
		<Style id="branch_style3">
			<LineStyle>
				<color>ff130162</color>
				<width>4.0</width>
			</LineStyle>
		</Style>
		<Style id="branch_style3">
			<LineStyle>
				<color>ff130162</color>
				<width>4.0</width>
			</LineStyle>
		</Style>
		<Style id="branch_style3">
			<LineStyle>
				<color>ff130162</color>
				<width>4.0</width>
			</LineStyle>
		</Style>
		<Style id="branch_style3">
			<LineStyle>
				<color>ff130162</color>
				<width>4.0</width>
			</LineStyle>
		</Style>
		<Style id="branch_style3">
			<LineStyle>
				<color>ff130162</color>
				<width>4.0</width>
			</LineStyle>
		</Style>
		<Style id="branch_style3">
			<LineStyle>
				<color>ff130162</color>
				<width>4.0</width>
			</LineStyle>
		</Style>
		<Style id="branch_style3">
			<LineStyle>
				<color>ff130162</color>
				<width>4.0</width>
			</LineStyle>
		</Style>
		<Style id="branch_style3">
			<LineStyle>
				<color>ff130162</color>
				<width>4.0</width>
			</LineStyle>
		</Style>
		<Style id="branch_style3">
			<LineStyle>
				<color>ff130162</color>
				<width>4.0</width>
			</LineStyle>
		</Style>
		<Style id="branch_style3">
			<LineStyle>
				<color>ff130162</color>
				<width>4.0</width>
			</LineStyle>
		</Style>
		<Style id="branch_style3">
			<LineStyle>
				<color>ff130162</color>
				<width>4.0</width>
			</LineStyle>
		</Style>
		<Style id="branch_style3">
			<LineStyle>
				<color>ff130162</color>
				<width>4.0</width>
			</LineStyle>
		</Style>
		<Style id="branch_style3">
			<LineStyle>
				<color>ff130162</color>
				<width>4.0</width>
			</LineStyle>
		</Style>
		<Style id="branch_style3">
			<LineStyle>
				<color>ff130162</color>
				<width>4.0</width>
			</LineStyle>
		</Style>
		<Style id="branch_style3">
			<LineStyle>
				<color>ff130162</color>
				<width>4.0</width>
			</LineStyle>
		</Style>
		<Style id="branch_style3">
			<LineStyle>
				<color>ff130162</color>
				<width>4.0</width>
			</LineStyle>
		</Style>
		<Style id="branch_style3">
			<LineStyle>
				<color>ff130162</color>
				<width>4.0</width>
			</LineStyle>
		</Style>
		<Style id="branch_style3">
			<LineStyle>
				<color>ff130162</color>
				<width>4.0</width>
			</LineStyle>
		</Style>
		<Style id="branch_style3">
			<LineStyle>
				<color>ff130162</color>
				<width>4.0</width>
			</LineStyle>
		</Style>
		<Style id="branch_style3">
			<LineStyle>
				<color>ff130162</color>
				<width>4.0</width>
			</LineStyle>
		</Style>
		<Style id="branch_style3">
			<LineStyle>
				<color>ff130162</color>
				<width>4.0</width>
			</LineStyle>
		</Style>
		<Style id="branch_style3">
			<LineStyle>
				<color>ff130162</color>
				<width>4.0</width>
			</LineStyle>
		</Style>
		<Style id="branch_style3">
			<LineStyle>
				<color>ff130162</color>
				<width>4.0</width>
			</LineStyle>
		</Style>
		<Style id="branch_style3">
			<LineStyle>
				<color>ff130162</color>
				<width>4.0</width>
			</LineStyle>
		</Style>
		<Style id="branch_style3">
			<LineStyle>
				<color>ff130162</color>
				<width>4.0</width>
			</LineStyle>
		</Style>
		<Style id="branch_style3">
			<LineStyle>
				<color>ff130162</color>
				<width>4.0</width>
			</LineStyle>
		</Style>
		<Style id="branch_style3">
			<LineStyle>
				<color>ff130162</color>
				<width>4.0</width>
			</LineStyle>
		</Style>
		<Style id="branch_style3">
			<LineStyle>
				<color>ff130162</color>
				<width>4.0</width>
			</LineStyle>
		</Style>
		<Style id="branch_style3">
			<LineStyle>
				<color>ff130162</color>
				<width>4.0</width>
			</LineStyle>
		</Style>
		<Style id="branch_style3">
			<LineStyle>
				<color>ff130162</color>
				<width>4.0</width>
			</LineStyle>
		</Style>
		<Style id="branch_style3">
			<LineStyle>
				<color>ff130162</color>
				<width>4.0</width>
			</LineStyle>
		</Style>
		<Style id="branch_style3">
			<LineStyle>
				<color>ff130162</color>
				<width>4.0</width>
			</LineStyle>
		</Style>
		<Style id="branch_style3">
			<LineStyle>
				<color>ff130162</color>
				<width>4.0</width>
			</LineStyle>
		</Style>
		<Style id="branch_style3">
			<LineStyle>
				<color>ff130162</color>
				<width>4.0</width>
			</LineStyle>
		</Style>
		<Style id="branch_style3">
			<LineStyle>
				<color>ff130162</color>
				<width>4.0</width>
			</LineStyle>
		</Style>
		<Style id="branch_style3">
			<LineStyle>
				<color>ff130162</color>
				<width>4.0</width>
			</LineStyle>
		</Style>
		<Style id="branch_style4">
			<LineStyle>
				<color>ff1f039f</color>
				<width>4.0</width>
			</LineStyle>
		</Style>
		<Style id="branch_style4">
			<LineStyle>
				<color>ff1f039f</color>
				<width>4.0</width>
			</LineStyle>
		</Style>
		<Style id="branch_style4">
			<LineStyle>
				<color>ff1f039f</color>
				<width>4.0</width>
			</LineStyle>
		</Style>
		<Style id="branch_style4">
			<LineStyle>
				<color>ff1f039f</color>
				<width>4.0</width>
			</LineStyle>
		</Style>
		<Style id="branch_style4">
			<LineStyle>
				<color>ff1f039f</color>
				<width>4.0</width>
			</LineStyle>
		</Style>
		<Style id="branch_style4">
			<LineStyle>
				<color>ff1f039f</color>
				<width>4.0</width>
			</LineStyle>
		</Style>
		<Style id="branch_style4">
			<LineStyle>
				<color>ff1f039f</color>
				<width>4.0</width>
			</LineStyle>
		</Style>
		<Style id="branch_style4">
			<LineStyle>
				<color>ff1f039f</color>
				<width>4.0</width>
			</LineStyle>
		</Style>
		<Style id="branch_style4">
			<LineStyle>
				<color>ff1f039f</color>
				<width>4.0</width>
			</LineStyle>
		</Style>
		<Style id="branch_style4">
			<LineStyle>
				<color>ff1f039f</color>
				<width>4.0</width>
			</LineStyle>
		</Style>
		<Style id="branch_style4">
			<LineStyle>
				<color>ff1f039f</color>
				<width>4.0</width>
			</LineStyle>
		</Style>
		<Style id="branch_style4">
			<LineStyle>
				<color>ff1f039f</color>
				<width>4.0</width>
			</LineStyle>
		</Style>
		<Style id="branch_style4">
			<LineStyle>
				<color>ff1f039f</color>
				<width>4.0</width>
			</LineStyle>
		</Style>
		<Style id="branch_style4">
			<LineStyle>
				<color>ff1f039f</color>
				<width>4.0</width>
			</LineStyle>
		</Style>
		<Style id="branch_style4">
			<LineStyle>
				<color>ff1f039f</color>
				<width>4.0</width>
			</LineStyle>
		</Style>
		<Style id="branch_style4">
			<LineStyle>
				<color>ff1f039f</color>
				<width>4.0</width>
			</LineStyle>
		</Style>
		<Style id="branch_style4">
			<LineStyle>
				<color>ff1f039f</color>
				<width>4.0</width>
			</LineStyle>
		</Style>
		<Style id="branch_style4">
			<LineStyle>
				<color>ff1f039f</color>
				<width>4.0</width>
			</LineStyle>
		</Style>
		<Style id="branch_style4">
			<LineStyle>
				<color>ff1f039f</color>
				<width>4.0</width>
			</LineStyle>
		</Style>
		<Style id="branch_style4">
			<LineStyle>
				<color>ff1f039f</color>
				<width>4.0</width>
			</LineStyle>
		</Style>
		<Style id="branch_style4">
			<LineStyle>
				<color>ff1f039f</color>
				<width>4.0</width>
			</LineStyle>
		</Style>
		<Style id="branch_style4">
			<LineStyle>
				<color>ff1f039f</color>
				<width>4.0</width>
			</LineStyle>
		</Style>
		<Style id="branch_style4">
			<LineStyle>
				<color>ff1f039f</color>
				<width>4.0</width>
			</LineStyle>
		</Style>
		<Style id="branch_style4">
			<LineStyle>
				<color>ff1f039f</color>
				<width>4.0</width>
			</LineStyle>
		</Style>
		<Style id="branch_style4">
			<LineStyle>
				<color>ff1f039f</color>
				<width>4.0</width>
			</LineStyle>
		</Style>
		<Style id="branch_style4">
			<LineStyle>
				<color>ff1f039f</color>
				<width>4.0</width>
			</LineStyle>
		</Style>
		<Style id="branch_style4">
			<LineStyle>
				<color>ff1f039f</color>
				<width>4.0</width>
			</LineStyle>
		</Style>
		<Style id="branch_style4">
			<LineStyle>
				<color>ff1f039f</color>
				<width>4.0</width>
			</LineStyle>
		</Style>
		<Style id="branch_style4">
			<LineStyle>
				<color>ff1f039f</color>
				<width>4.0</width>
			</LineStyle>
		</Style>
		<Style id="branch_style4">
			<LineStyle>
				<color>ff1f039f</color>
				<width>4.0</width>
			</LineStyle>
		</Style>
		<Style id="branch_style4">
			<LineStyle>
				<color>ff1f039f</color>
				<width>4.0</width>
			</LineStyle>
		</Style>
		<Style id="branch_style4">
			<LineStyle>
				<color>ff1f039f</color>
				<width>4.0</width>
			</LineStyle>
		</Style>
		<Style id="branch_style4">
			<LineStyle>
				<color>ff1f039f</color>
				<width>4.0</width>
			</LineStyle>
		</Style>
		<Style id="branch_style4">
			<LineStyle>
				<color>ff1f039f</color>
				<width>4.0</width>
			</LineStyle>
		</Style>
		<Style id="branch_style4">
			<LineStyle>
				<color>ff1f039f</color>
				<width>4.0</width>
			</LineStyle>
		</Style>
		<Style id="branch_style4">
			<LineStyle>
				<color>ff1f039f</color>
				<width>4.0</width>
			</LineStyle>
		</Style>
		<Style id="branch_style4">
			<LineStyle>
				<color>ff1f039f</color>
				<width>4.0</width>
			</LineStyle>
		</Style>
		<Style id="branch_style4">
			<LineStyle>
				<color>ff1f039f</color>
				<width>4.0</width>
			</LineStyle>
		</Style>
		<Style id="branch_style4">
			<LineStyle>
				<color>ff1f039f</color>
				<width>4.0</width>
			</LineStyle>
		</Style>
		<Style id="branch_style4">
			<LineStyle>
				<color>ff1f039f</color>
				<width>4.0</width>
			</LineStyle>
		</Style>
		<Style id="branch_style4">
			<LineStyle>
				<color>ff1f039f</color>
				<width>4.0</width>
			</LineStyle>
		</Style>
		<Style id="branch_style4">
			<LineStyle>
				<color>ff1f039f</color>
				<width>4.0</width>
			</LineStyle>
		</Style>
		<Style id="branch_style4">
			<LineStyle>
				<color>ff1f039f</color>
				<width>4.0</width>
			</LineStyle>
		</Style>
		<Style id="branch_style4">
			<LineStyle>
				<color>ff1f039f</color>
				<width>4.0</width>
			</LineStyle>
		</Style>
		<Style id="branch_style4">
			<LineStyle>
				<color>ff1f039f</color>
				<width>4.0</width>
			</LineStyle>
		</Style>
		<Style id="branch_style4">
			<LineStyle>
				<color>ff1f039f</color>
				<width>4.0</width>
			</LineStyle>
		</Style>
		<Style id="branch_style4">
			<LineStyle>
				<color>ff1f039f</color>
				<width>4.0</width>
			</LineStyle>
		</Style>
		<Style id="branch_style4">
			<LineStyle>
				<color>ff1f039f</color>
				<width>4.0</width>
			</LineStyle>
		</Style>
		<Style id="branch_style4">
			<LineStyle>
				<color>ff1f039f</color>
				<width>4.0</width>
			</LineStyle>
		</Style>
		<Style id="branch_style4">
			<LineStyle>
				<color>ff1f039f</color>
				<width>4.0</width>
			</LineStyle>
		</Style>
		<Style id="branch_style4">
			<LineStyle>
				<color>ff1f039f</color>
				<width>4.0</width>
			</LineStyle>
		</Style>
		<Style id="branch_style4">
			<LineStyle>
				<color>ff1f039f</color>
				<width>4.0</width>
			</LineStyle>
		</Style>
		<Style id="branch_style4">
			<LineStyle>
				<color>ff1f039f</color>
				<width>4.0</width>
			</LineStyle>
		</Style>
		<Style id="branch_style4">
			<LineStyle>
				<color>ff1f039f</color>
				<width>4.0</width>
			</LineStyle>
		</Style>
		<Style id="branch_style4">
			<LineStyle>
				<color>ff1f039f</color>
				<width>4.0</width>
			</LineStyle>
		</Style>
		<Style id="branch_style4">
			<LineStyle>
				<color>ff1f039f</color>
				<width>4.0</width>
			</LineStyle>
		</Style>
		<Style id="branch_style4">
			<LineStyle>
				<color>ff1f039f</color>
				<width>4.0</width>
			</LineStyle>
		</Style>
		<Style id="branch_style4">
			<LineStyle>
				<color>ff1f039f</color>
				<width>4.0</width>
			</LineStyle>
		</Style>
		<Style id="branch_style4">
			<LineStyle>
				<color>ff1f039f</color>
				<width>4.0</width>
			</LineStyle>
		</Style>
		<Style id="branch_style4">
			<LineStyle>
				<color>ff1f039f</color>
				<width>4.0</width>
			</LineStyle>
		</Style>
		<Style id="branch_style4">
			<LineStyle>
				<color>ff1f039f</color>
				<width>4.0</width>
			</LineStyle>
		</Style>
		<Style id="branch_style4">
			<LineStyle>
				<color>ff1f039f</color>
				<width>4.0</width>
			</LineStyle>
		</Style>
		<Style id="branch_style4">
			<LineStyle>
				<color>ff1f039f</color>
				<width>4.0</width>
			</LineStyle>
		</Style>
		<Style id="branch_style4">
			<LineStyle>
				<color>ff1f039f</color>
				<width>4.0</width>
			</LineStyle>
		</Style>
		<Style id="branch_style4">
			<LineStyle>
				<color>ff1f039f</color>
				<width>4.0</width>
			</LineStyle>
		</Style>
		<Style id="branch_style4">
			<LineStyle>
				<color>ff1f039f</color>
				<width>4.0</width>
			</LineStyle>
		</Style>
		<Style id="branch_style4">
			<LineStyle>
				<color>ff1f039f</color>
				<width>4.0</width>
			</LineStyle>
		</Style>
		<Style id="branch_style4">
			<LineStyle>
				<color>ff1f039f</color>
				<width>4.0</width>
			</LineStyle>
		</Style>
		<Style id="branch_style4">
			<LineStyle>
				<color>ff1f039f</color>
				<width>4.0</width>
			</LineStyle>
		</Style>
		<Style id="branch_style4">
			<LineStyle>
				<color>ff1f039f</color>
				<width>4.0</width>
			</LineStyle>
		</Style>
		<Style id="branch_style4">
			<LineStyle>
				<color>ff1f039f</color>
				<width>4.0</width>
			</LineStyle>
		</Style>
		<Style id="branch_style4">
			<LineStyle>
				<color>ff1f039f</color>
				<width>4.0</width>
			</LineStyle>
		</Style>
		<Style id="branch_style4">
			<LineStyle>
				<color>ff1f039f</color>
				<width>4.0</width>
			</LineStyle>
		</Style>
		<Style id="branch_style4">
			<LineStyle>
				<color>ff1f039f</color>
				<width>4.0</width>
			</LineStyle>
		</Style>
		<Style id="branch_style4">
			<LineStyle>
				<color>ff1f039f</color>
				<width>4.0</width>
			</LineStyle>
		</Style>
		<Style id="branch_style4">
			<LineStyle>
				<color>ff1f039f</color>
				<width>4.0</width>
			</LineStyle>
		</Style>
		<Style id="branch_style4">
			<LineStyle>
				<color>ff1f039f</color>
				<width>4.0</width>
			</LineStyle>
		</Style>
		<Style id="branch_style4">
			<LineStyle>
				<color>ff1f039f</color>
				<width>4.0</width>
			</LineStyle>
		</Style>
		<Style id="branch_style4">
			<LineStyle>
				<color>ff1f039f</color>
				<width>4.0</width>
			</LineStyle>
		</Style>
		<Style id="branch_style4">
			<LineStyle>
				<color>ff1f039f</color>
				<width>4.0</width>
			</LineStyle>
		</Style>
		<Style id="branch_style4">
			<LineStyle>
				<color>ff1f039f</color>
				<width>4.0</width>
			</LineStyle>
		</Style>
		<Style id="branch_style4">
			<LineStyle>
				<color>ff1f039f</color>
				<width>4.0</width>
			</LineStyle>
		</Style>
		<Style id="branch_style4">
			<LineStyle>
				<color>ff1f039f</color>
				<width>4.0</width>
			</LineStyle>
		</Style>
		<Style id="branch_style4">
			<LineStyle>
				<color>ff1f039f</color>
				<width>4.0</width>
			</LineStyle>
		</Style>
		<Style id="branch_style4">
			<LineStyle>
				<color>ff1f039f</color>
				<width>4.0</width>
			</LineStyle>
		</Style>
		<Style id="branch_style4">
			<LineStyle>
				<color>ff1f039f</color>
				<width>4.0</width>
			</LineStyle>
		</Style>
		<Style id="branch_style4">
			<LineStyle>
				<color>ff1f039f</color>
				<width>4.0</width>
			</LineStyle>
		</Style>
		<Style id="branch_style4">
			<LineStyle>
				<color>ff1f039f</color>
				<width>4.0</width>
			</LineStyle>
		</Style>
		<Style id="branch_style4">
			<LineStyle>
				<color>ff1f039f</color>
				<width>4.0</width>
			</LineStyle>
		</Style>
		<Style id="branch_style4">
			<LineStyle>
				<color>ff1f039f</color>
				<width>4.0</width>
			</LineStyle>
		</Style>
		<Style id="branch_style4">
			<LineStyle>
				<color>ff1f039f</color>
				<width>4.0</width>
			</LineStyle>
		</Style>
		<Style id="branch_style4">
			<LineStyle>
				<color>ff1f039f</color>
				<width>4.0</width>
			</LineStyle>
		</Style>
		<Style id="branch_style4">
			<LineStyle>
				<color>ff1f039f</color>
				<width>4.0</width>
			</LineStyle>
		</Style>
		<Style id="branch_style4">
			<LineStyle>
				<color>ff1f039f</color>
				<width>4.0</width>
			</LineStyle>
		</Style>
		<Style id="branch_style4">
			<LineStyle>
				<color>ff1f039f</color>
				<width>4.0</width>
			</LineStyle>
		</Style>
		<Style id="branch_style4">
			<LineStyle>
				<color>ff1f039f</color>
				<width>4.0</width>
			</LineStyle>
		</Style>
		<Style id="branch_style4">
			<LineStyle>
				<color>ff1f039f</color>
				<width>4.0</width>
			</LineStyle>
		</Style>
		<Style id="branch_style4">
			<LineStyle>
				<color>ff1f039f</color>
				<width>4.0</width>
			</LineStyle>
		</Style>
		<Style id="branch_style4">
			<LineStyle>
				<color>ff1f039f</color>
				<width>4.0</width>
			</LineStyle>
		</Style>
		<Style id="branch_style4">
			<LineStyle>
				<color>ff1f039f</color>
				<width>4.0</width>
			</LineStyle>
		</Style>
		<Style id="branch_style5">
			<LineStyle>
				<color>ff06001f</color>
				<width>4.0</width>
			</LineStyle>
		</Style>
		<Style id="branch_style5">
			<LineStyle>
				<color>ff06001f</color>
				<width>4.0</width>
			</LineStyle>
		</Style>
		<Style id="branch_style5">
			<LineStyle>
				<color>ff06001f</color>
				<width>4.0</width>
			</LineStyle>
		</Style>
		<Style id="branch_style5">
			<LineStyle>
				<color>ff06001f</color>
				<width>4.0</width>
			</LineStyle>
		</Style>
		<Style id="branch_style5">
			<LineStyle>
				<color>ff06001f</color>
				<width>4.0</width>
			</LineStyle>
		</Style>
		<Style id="branch_style5">
			<LineStyle>
				<color>ff06001f</color>
				<width>4.0</width>
			</LineStyle>
		</Style>
		<Style id="branch_style5">
			<LineStyle>
				<color>ff06001f</color>
				<width>4.0</width>
			</LineStyle>
		</Style>
		<Style id="branch_style5">
			<LineStyle>
				<color>ff06001f</color>
				<width>4.0</width>
			</LineStyle>
		</Style>
		<Style id="branch_style5">
			<LineStyle>
				<color>ff06001f</color>
				<width>4.0</width>
			</LineStyle>
		</Style>
		<Style id="branch_style5">
			<LineStyle>
				<color>ff06001f</color>
				<width>4.0</width>
			</LineStyle>
		</Style>
		<Style id="branch_style5">
			<LineStyle>
				<color>ff06001f</color>
				<width>4.0</width>
			</LineStyle>
		</Style>
		<Style id="branch_style5">
			<LineStyle>
				<color>ff06001f</color>
				<width>4.0</width>
			</LineStyle>
		</Style>
		<Style id="branch_style5">
			<LineStyle>
				<color>ff06001f</color>
				<width>4.0</width>
			</LineStyle>
		</Style>
		<Style id="branch_style5">
			<LineStyle>
				<color>ff06001f</color>
				<width>4.0</width>
			</LineStyle>
		</Style>
		<Style id="branch_style5">
			<LineStyle>
				<color>ff06001f</color>
				<width>4.0</width>
			</LineStyle>
		</Style>
		<Style id="branch_style5">
			<LineStyle>
				<color>ff06001f</color>
				<width>4.0</width>
			</LineStyle>
		</Style>
		<Style id="branch_style5">
			<LineStyle>
				<color>ff06001f</color>
				<width>4.0</width>
			</LineStyle>
		</Style>
		<Style id="branch_style5">
			<LineStyle>
				<color>ff06001f</color>
				<width>4.0</width>
			</LineStyle>
		</Style>
		<Style id="branch_style5">
			<LineStyle>
				<color>ff06001f</color>
				<width>4.0</width>
			</LineStyle>
		</Style>
		<Style id="branch_style5">
			<LineStyle>
				<color>ff06001f</color>
				<width>4.0</width>
			</LineStyle>
		</Style>
		<Style id="branch_style5">
			<LineStyle>
				<color>ff06001f</color>
				<width>4.0</width>
			</LineStyle>
		</Style>
		<Style id="branch_style5">
			<LineStyle>
				<color>ff06001f</color>
				<width>4.0</width>
			</LineStyle>
		</Style>
		<Style id="branch_style5">
			<LineStyle>
				<color>ff06001f</color>
				<width>4.0</width>
			</LineStyle>
		</Style>
		<Style id="branch_style5">
			<LineStyle>
				<color>ff06001f</color>
				<width>4.0</width>
			</LineStyle>
		</Style>
		<Style id="branch_style5">
			<LineStyle>
				<color>ff06001f</color>
				<width>4.0</width>
			</LineStyle>
		</Style>
		<Style id="branch_style5">
			<LineStyle>
				<color>ff06001f</color>
				<width>4.0</width>
			</LineStyle>
		</Style>
		<Style id="branch_style5">
			<LineStyle>
				<color>ff06001f</color>
				<width>4.0</width>
			</LineStyle>
		</Style>
		<Style id="branch_style5">
			<LineStyle>
				<color>ff06001f</color>
				<width>4.0</width>
			</LineStyle>
		</Style>
		<Style id="branch_style5">
			<LineStyle>
				<color>ff06001f</color>
				<width>4.0</width>
			</LineStyle>
		</Style>
		<Style id="branch_style5">
			<LineStyle>
				<color>ff06001f</color>
				<width>4.0</width>
			</LineStyle>
		</Style>
		<Style id="branch_style5">
			<LineStyle>
				<color>ff06001f</color>
				<width>4.0</width>
			</LineStyle>
		</Style>
		<Style id="branch_style5">
			<LineStyle>
				<color>ff06001f</color>
				<width>4.0</width>
			</LineStyle>
		</Style>
		<Style id="branch_style5">
			<LineStyle>
				<color>ff06001f</color>
				<width>4.0</width>
			</LineStyle>
		</Style>
		<Style id="branch_style5">
			<LineStyle>
				<color>ff06001f</color>
				<width>4.0</width>
			</LineStyle>
		</Style>
		<Style id="branch_style5">
			<LineStyle>
				<color>ff06001f</color>
				<width>4.0</width>
			</LineStyle>
		</Style>
		<Style id="branch_style5">
			<LineStyle>
				<color>ff06001f</color>
				<width>4.0</width>
			</LineStyle>
		</Style>
		<Style id="branch_style5">
			<LineStyle>
				<color>ff06001f</color>
				<width>4.0</width>
			</LineStyle>
		</Style>
		<Style id="branch_style5">
			<LineStyle>
				<color>ff06001f</color>
				<width>4.0</width>
			</LineStyle>
		</Style>
		<Style id="branch_style5">
			<LineStyle>
				<color>ff06001f</color>
				<width>4.0</width>
			</LineStyle>
		</Style>
		<Style id="branch_style5">
			<LineStyle>
				<color>ff06001f</color>
				<width>4.0</width>
			</LineStyle>
		</Style>
		<Style id="branch_style5">
			<LineStyle>
				<color>ff06001f</color>
				<width>4.0</width>
			</LineStyle>
		</Style>
		<Style id="branch_style5">
			<LineStyle>
				<color>ff06001f</color>
				<width>4.0</width>
			</LineStyle>
		</Style>
		<Style id="branch_style5">
			<LineStyle>
				<color>ff06001f</color>
				<width>4.0</width>
			</LineStyle>
		</Style>
		<Style id="branch_style5">
			<LineStyle>
				<color>ff06001f</color>
				<width>4.0</width>
			</LineStyle>
		</Style>
		<Style id="branch_style5">
			<LineStyle>
				<color>ff06001f</color>
				<width>4.0</width>
			</LineStyle>
		</Style>
		<Style id="branch_style5">
			<LineStyle>
				<color>ff06001f</color>
				<width>4.0</width>
			</LineStyle>
		</Style>
		<Style id="branch_style5">
			<LineStyle>
				<color>ff06001f</color>
				<width>4.0</width>
			</LineStyle>
		</Style>
		<Style id="branch_style5">
			<LineStyle>
				<color>ff06001f</color>
				<width>4.0</width>
			</LineStyle>
		</Style>
		<Style id="branch_style5">
			<LineStyle>
				<color>ff06001f</color>
				<width>4.0</width>
			</LineStyle>
		</Style>
		<Style id="branch_style5">
			<LineStyle>
				<color>ff06001f</color>
				<width>4.0</width>
			</LineStyle>
		</Style>
		<Style id="branch_style5">
			<LineStyle>
				<color>ff06001f</color>
				<width>4.0</width>
			</LineStyle>
		</Style>
		<Style id="branch_style5">
			<LineStyle>
				<color>ff06001f</color>
				<width>4.0</width>
			</LineStyle>
		</Style>
		<Style id="branch_style5">
			<LineStyle>
				<color>ff06001f</color>
				<width>4.0</width>
			</LineStyle>
		</Style>
		<Style id="branch_style5">
			<LineStyle>
				<color>ff06001f</color>
				<width>4.0</width>
			</LineStyle>
		</Style>
		<Style id="branch_style5">
			<LineStyle>
				<color>ff06001f</color>
				<width>4.0</width>
			</LineStyle>
		</Style>
		<Style id="branch_style5">
			<LineStyle>
				<color>ff06001f</color>
				<width>4.0</width>
			</LineStyle>
		</Style>
		<Style id="branch_style5">
			<LineStyle>
				<color>ff06001f</color>
				<width>4.0</width>
			</LineStyle>
		</Style>
		<Style id="branch_style5">
			<LineStyle>
				<color>ff06001f</color>
				<width>4.0</width>
			</LineStyle>
		</Style>
		<Style id="branch_style5">
			<LineStyle>
				<color>ff06001f</color>
				<width>4.0</width>
			</LineStyle>
		</Style>
		<Style id="branch_style5">
			<LineStyle>
				<color>ff06001f</color>
				<width>4.0</width>
			</LineStyle>
		</Style>
		<Style id="branch_style5">
			<LineStyle>
				<color>ff06001f</color>
				<width>4.0</width>
			</LineStyle>
		</Style>
		<Style id="branch_style5">
			<LineStyle>
				<color>ff06001f</color>
				<width>4.0</width>
			</LineStyle>
		</Style>
		<Style id="branch_style5">
			<LineStyle>
				<color>ff06001f</color>
				<width>4.0</width>
			</LineStyle>
		</Style>
		<Style id="branch_style5">
			<LineStyle>
				<color>ff06001f</color>
				<width>4.0</width>
			</LineStyle>
		</Style>
		<Style id="branch_style5">
			<LineStyle>
				<color>ff06001f</color>
				<width>4.0</width>
			</LineStyle>
		</Style>
		<Style id="branch_style5">
			<LineStyle>
				<color>ff06001f</color>
				<width>4.0</width>
			</LineStyle>
		</Style>
		<Style id="branch_style5">
			<LineStyle>
				<color>ff06001f</color>
				<width>4.0</width>
			</LineStyle>
		</Style>
		<Style id="branch_style5">
			<LineStyle>
				<color>ff06001f</color>
				<width>4.0</width>
			</LineStyle>
		</Style>
		<Style id="branch_style5">
			<LineStyle>
				<color>ff06001f</color>
				<width>4.0</width>
			</LineStyle>
		</Style>
		<Style id="branch_style5">
			<LineStyle>
				<color>ff06001f</color>
				<width>4.0</width>
			</LineStyle>
		</Style>
		<Style id="branch_style5">
			<LineStyle>
				<color>ff06001f</color>
				<width>4.0</width>
			</LineStyle>
		</Style>
		<Style id="branch_style5">
			<LineStyle>
				<color>ff06001f</color>
				<width>4.0</width>
			</LineStyle>
		</Style>
		<Style id="branch_style5">
			<LineStyle>
				<color>ff06001f</color>
				<width>4.0</width>
			</LineStyle>
		</Style>
		<Style id="branch_style5">
			<LineStyle>
				<color>ff06001f</color>
				<width>4.0</width>
			</LineStyle>
		</Style>
		<Style id="branch_style5">
			<LineStyle>
				<color>ff06001f</color>
				<width>4.0</width>
			</LineStyle>
		</Style>
		<Style id="branch_style5">
			<LineStyle>
				<color>ff06001f</color>
				<width>4.0</width>
			</LineStyle>
		</Style>
		<Style id="branch_style5">
			<LineStyle>
				<color>ff06001f</color>
				<width>4.0</width>
			</LineStyle>
		</Style>
		<Style id="branch_style5">
			<LineStyle>
				<color>ff06001f</color>
				<width>4.0</width>
			</LineStyle>
		</Style>
		<Style id="branch_style5">
			<LineStyle>
				<color>ff06001f</color>
				<width>4.0</width>
			</LineStyle>
		</Style>
		<Style id="branch_style5">
			<LineStyle>
				<color>ff06001f</color>
				<width>4.0</width>
			</LineStyle>
		</Style>
		<Style id="branch_style5">
			<LineStyle>
				<color>ff06001f</color>
				<width>4.0</width>
			</LineStyle>
		</Style>
		<Style id="branch_style5">
			<LineStyle>
				<color>ff06001f</color>
				<width>4.0</width>
			</LineStyle>
		</Style>
		<Style id="branch_style5">
			<LineStyle>
				<color>ff06001f</color>
				<width>4.0</width>
			</LineStyle>
		</Style>
		<Style id="branch_style5">
			<LineStyle>
				<color>ff06001f</color>
				<width>4.0</width>
			</LineStyle>
		</Style>
		<Style id="branch_style5">
			<LineStyle>
				<color>ff06001f</color>
				<width>4.0</width>
			</LineStyle>
		</Style>
		<Style id="branch_style5">
			<LineStyle>
				<color>ff06001f</color>
				<width>4.0</width>
			</LineStyle>
		</Style>
		<Style id="branch_style5">
			<LineStyle>
				<color>ff06001f</color>
				<width>4.0</width>
			</LineStyle>
		</Style>
		<Style id="branch_style5">
			<LineStyle>
				<color>ff06001f</color>
				<width>4.0</width>
			</LineStyle>
		</Style>
		<Style id="branch_style5">
			<LineStyle>
				<color>ff06001f</color>
				<width>4.0</width>
			</LineStyle>
		</Style>
		<Style id="branch_style5">
			<LineStyle>
				<color>ff06001f</color>
				<width>4.0</width>
			</LineStyle>
		</Style>
		<Style id="branch_style5">
			<LineStyle>
				<color>ff06001f</color>
				<width>4.0</width>
			</LineStyle>
		</Style>
		<Style id="branch_style5">
			<LineStyle>
				<color>ff06001f</color>
				<width>4.0</width>
			</LineStyle>
		</Style>
		<Style id="branch_style5">
			<LineStyle>
				<color>ff06001f</color>
				<width>4.0</width>
			</LineStyle>
		</Style>
		<Style id="branch_style5">
			<LineStyle>
				<color>ff06001f</color>
				<width>4.0</width>
			</LineStyle>
		</Style>
		<Style id="branch_style5">
			<LineStyle>
				<color>ff06001f</color>
				<width>4.0</width>
			</LineStyle>
		</Style>
		<Style id="branch_style5">
			<LineStyle>
				<color>ff06001f</color>
				<width>4.0</width>
			</LineStyle>
		</Style>
		<Style id="branch_style5">
			<LineStyle>
				<color>ff06001f</color>
				<width>4.0</width>
			</LineStyle>
		</Style>
		<Style id="branch_style5">
			<LineStyle>
				<color>ff06001f</color>
				<width>4.0</width>
			</LineStyle>
		</Style>
		<Style id="branch_style5">
			<LineStyle>
				<color>ff06001f</color>
				<width>4.0</width>
			</LineStyle>
		</Style>
		<Style id="branch_style5">
			<LineStyle>
				<color>ff06001f</color>
				<width>4.0</width>
			</LineStyle>
		</Style>
		<Style id="branch_style6">
			<LineStyle>
				<color>ff09002e</color>
				<width>4.0</width>
			</LineStyle>
		</Style>
		<Style id="branch_style6">
			<LineStyle>
				<color>ff09002e</color>
				<width>4.0</width>
			</LineStyle>
		</Style>
		<Style id="branch_style6">
			<LineStyle>
				<color>ff09002e</color>
				<width>4.0</width>
			</LineStyle>
		</Style>
		<Style id="branch_style6">
			<LineStyle>
				<color>ff09002e</color>
				<width>4.0</width>
			</LineStyle>
		</Style>
		<Style id="branch_style6">
			<LineStyle>
				<color>ff09002e</color>
				<width>4.0</width>
			</LineStyle>
		</Style>
		<Style id="branch_style6">
			<LineStyle>
				<color>ff09002e</color>
				<width>4.0</width>
			</LineStyle>
		</Style>
		<Style id="branch_style6">
			<LineStyle>
				<color>ff09002e</color>
				<width>4.0</width>
			</LineStyle>
		</Style>
		<Style id="branch_style6">
			<LineStyle>
				<color>ff09002e</color>
				<width>4.0</width>
			</LineStyle>
		</Style>
		<Style id="branch_style6">
			<LineStyle>
				<color>ff09002e</color>
				<width>4.0</width>
			</LineStyle>
		</Style>
		<Style id="branch_style6">
			<LineStyle>
				<color>ff09002e</color>
				<width>4.0</width>
			</LineStyle>
		</Style>
		<Style id="branch_style6">
			<LineStyle>
				<color>ff09002e</color>
				<width>4.0</width>
			</LineStyle>
		</Style>
		<Style id="branch_style6">
			<LineStyle>
				<color>ff09002e</color>
				<width>4.0</width>
			</LineStyle>
		</Style>
		<Style id="branch_style6">
			<LineStyle>
				<color>ff09002e</color>
				<width>4.0</width>
			</LineStyle>
		</Style>
		<Style id="branch_style6">
			<LineStyle>
				<color>ff09002e</color>
				<width>4.0</width>
			</LineStyle>
		</Style>
		<Style id="branch_style6">
			<LineStyle>
				<color>ff09002e</color>
				<width>4.0</width>
			</LineStyle>
		</Style>
		<Style id="branch_style6">
			<LineStyle>
				<color>ff09002e</color>
				<width>4.0</width>
			</LineStyle>
		</Style>
		<Style id="branch_style6">
			<LineStyle>
				<color>ff09002e</color>
				<width>4.0</width>
			</LineStyle>
		</Style>
		<Style id="branch_style6">
			<LineStyle>
				<color>ff09002e</color>
				<width>4.0</width>
			</LineStyle>
		</Style>
		<Style id="branch_style6">
			<LineStyle>
				<color>ff09002e</color>
				<width>4.0</width>
			</LineStyle>
		</Style>
		<Style id="branch_style6">
			<LineStyle>
				<color>ff09002e</color>
				<width>4.0</width>
			</LineStyle>
		</Style>
		<Style id="branch_style6">
			<LineStyle>
				<color>ff09002e</color>
				<width>4.0</width>
			</LineStyle>
		</Style>
		<Style id="branch_style6">
			<LineStyle>
				<color>ff09002e</color>
				<width>4.0</width>
			</LineStyle>
		</Style>
		<Style id="branch_style6">
			<LineStyle>
				<color>ff09002e</color>
				<width>4.0</width>
			</LineStyle>
		</Style>
		<Style id="branch_style6">
			<LineStyle>
				<color>ff09002e</color>
				<width>4.0</width>
			</LineStyle>
		</Style>
		<Style id="branch_style6">
			<LineStyle>
				<color>ff09002e</color>
				<width>4.0</width>
			</LineStyle>
		</Style>
		<Style id="branch_style6">
			<LineStyle>
				<color>ff09002e</color>
				<width>4.0</width>
			</LineStyle>
		</Style>
		<Style id="branch_style6">
			<LineStyle>
				<color>ff09002e</color>
				<width>4.0</width>
			</LineStyle>
		</Style>
		<Style id="branch_style6">
			<LineStyle>
				<color>ff09002e</color>
				<width>4.0</width>
			</LineStyle>
		</Style>
		<Style id="branch_style6">
			<LineStyle>
				<color>ff09002e</color>
				<width>4.0</width>
			</LineStyle>
		</Style>
		<Style id="branch_style6">
			<LineStyle>
				<color>ff09002e</color>
				<width>4.0</width>
			</LineStyle>
		</Style>
		<Style id="branch_style6">
			<LineStyle>
				<color>ff09002e</color>
				<width>4.0</width>
			</LineStyle>
		</Style>
		<Style id="branch_style6">
			<LineStyle>
				<color>ff09002e</color>
				<width>4.0</width>
			</LineStyle>
		</Style>
		<Style id="branch_style6">
			<LineStyle>
				<color>ff09002e</color>
				<width>4.0</width>
			</LineStyle>
		</Style>
		<Style id="branch_style6">
			<LineStyle>
				<color>ff09002e</color>
				<width>4.0</width>
			</LineStyle>
		</Style>
		<Style id="branch_style6">
			<LineStyle>
				<color>ff09002e</color>
				<width>4.0</width>
			</LineStyle>
		</Style>
		<Style id="branch_style6">
			<LineStyle>
				<color>ff09002e</color>
				<width>4.0</width>
			</LineStyle>
		</Style>
		<Style id="branch_style6">
			<LineStyle>
				<color>ff09002e</color>
				<width>4.0</width>
			</LineStyle>
		</Style>
		<Style id="branch_style6">
			<LineStyle>
				<color>ff09002e</color>
				<width>4.0</width>
			</LineStyle>
		</Style>
		<Style id="branch_style6">
			<LineStyle>
				<color>ff09002e</color>
				<width>4.0</width>
			</LineStyle>
		</Style>
		<Style id="branch_style6">
			<LineStyle>
				<color>ff09002e</color>
				<width>4.0</width>
			</LineStyle>
		</Style>
		<Style id="branch_style6">
			<LineStyle>
				<color>ff09002e</color>
				<width>4.0</width>
			</LineStyle>
		</Style>
		<Style id="branch_style6">
			<LineStyle>
				<color>ff09002e</color>
				<width>4.0</width>
			</LineStyle>
		</Style>
		<Style id="branch_style6">
			<LineStyle>
				<color>ff09002e</color>
				<width>4.0</width>
			</LineStyle>
		</Style>
		<Style id="branch_style6">
			<LineStyle>
				<color>ff09002e</color>
				<width>4.0</width>
			</LineStyle>
		</Style>
		<Style id="branch_style6">
			<LineStyle>
				<color>ff09002e</color>
				<width>4.0</width>
			</LineStyle>
		</Style>
		<Style id="branch_style6">
			<LineStyle>
				<color>ff09002e</color>
				<width>4.0</width>
			</LineStyle>
		</Style>
		<Style id="branch_style6">
			<LineStyle>
				<color>ff09002e</color>
				<width>4.0</width>
			</LineStyle>
		</Style>
		<Style id="branch_style6">
			<LineStyle>
				<color>ff09002e</color>
				<width>4.0</width>
			</LineStyle>
		</Style>
		<Style id="branch_style6">
			<LineStyle>
				<color>ff09002e</color>
				<width>4.0</width>
			</LineStyle>
		</Style>
		<Style id="branch_style6">
			<LineStyle>
				<color>ff09002e</color>
				<width>4.0</width>
			</LineStyle>
		</Style>
		<Style id="branch_style6">
			<LineStyle>
				<color>ff09002e</color>
				<width>4.0</width>
			</LineStyle>
		</Style>
		<Style id="branch_style6">
			<LineStyle>
				<color>ff09002e</color>
				<width>4.0</width>
			</LineStyle>
		</Style>
		<Style id="branch_style6">
			<LineStyle>
				<color>ff09002e</color>
				<width>4.0</width>
			</LineStyle>
		</Style>
		<Style id="branch_style6">
			<LineStyle>
				<color>ff09002e</color>
				<width>4.0</width>
			</LineStyle>
		</Style>
		<Style id="branch_style6">
			<LineStyle>
				<color>ff09002e</color>
				<width>4.0</width>
			</LineStyle>
		</Style>
		<Style id="branch_style6">
			<LineStyle>
				<color>ff09002e</color>
				<width>4.0</width>
			</LineStyle>
		</Style>
		<Style id="branch_style6">
			<LineStyle>
				<color>ff09002e</color>
				<width>4.0</width>
			</LineStyle>
		</Style>
		<Style id="branch_style6">
			<LineStyle>
				<color>ff09002e</color>
				<width>4.0</width>
			</LineStyle>
		</Style>
		<Style id="branch_style6">
			<LineStyle>
				<color>ff09002e</color>
				<width>4.0</width>
			</LineStyle>
		</Style>
		<Style id="branch_style6">
			<LineStyle>
				<color>ff09002e</color>
				<width>4.0</width>
			</LineStyle>
		</Style>
		<Style id="branch_style6">
			<LineStyle>
				<color>ff09002e</color>
				<width>4.0</width>
			</LineStyle>
		</Style>
		<Style id="branch_style6">
			<LineStyle>
				<color>ff09002e</color>
				<width>4.0</width>
			</LineStyle>
		</Style>
		<Style id="branch_style6">
			<LineStyle>
				<color>ff09002e</color>
				<width>4.0</width>
			</LineStyle>
		</Style>
		<Style id="branch_style6">
			<LineStyle>
				<color>ff09002e</color>
				<width>4.0</width>
			</LineStyle>
		</Style>
		<Style id="branch_style6">
			<LineStyle>
				<color>ff09002e</color>
				<width>4.0</width>
			</LineStyle>
		</Style>
		<Style id="branch_style6">
			<LineStyle>
				<color>ff09002e</color>
				<width>4.0</width>
			</LineStyle>
		</Style>
		<Style id="branch_style6">
			<LineStyle>
				<color>ff09002e</color>
				<width>4.0</width>
			</LineStyle>
		</Style>
		<Style id="branch_style6">
			<LineStyle>
				<color>ff09002e</color>
				<width>4.0</width>
			</LineStyle>
		</Style>
		<Style id="branch_style6">
			<LineStyle>
				<color>ff09002e</color>
				<width>4.0</width>
			</LineStyle>
		</Style>
		<Style id="branch_style6">
			<LineStyle>
				<color>ff09002e</color>
				<width>4.0</width>
			</LineStyle>
		</Style>
		<Style id="branch_style6">
			<LineStyle>
				<color>ff09002e</color>
				<width>4.0</width>
			</LineStyle>
		</Style>
		<Style id="branch_style6">
			<LineStyle>
				<color>ff09002e</color>
				<width>4.0</width>
			</LineStyle>
		</Style>
		<Style id="branch_style6">
			<LineStyle>
				<color>ff09002e</color>
				<width>4.0</width>
			</LineStyle>
		</Style>
		<Style id="branch_style6">
			<LineStyle>
				<color>ff09002e</color>
				<width>4.0</width>
			</LineStyle>
		</Style>
		<Style id="branch_style6">
			<LineStyle>
				<color>ff09002e</color>
				<width>4.0</width>
			</LineStyle>
		</Style>
		<Style id="branch_style6">
			<LineStyle>
				<color>ff09002e</color>
				<width>4.0</width>
			</LineStyle>
		</Style>
		<Style id="branch_style6">
			<LineStyle>
				<color>ff09002e</color>
				<width>4.0</width>
			</LineStyle>
		</Style>
		<Style id="branch_style6">
			<LineStyle>
				<color>ff09002e</color>
				<width>4.0</width>
			</LineStyle>
		</Style>
		<Style id="branch_style6">
			<LineStyle>
				<color>ff09002e</color>
				<width>4.0</width>
			</LineStyle>
		</Style>
		<Style id="branch_style6">
			<LineStyle>
				<color>ff09002e</color>
				<width>4.0</width>
			</LineStyle>
		</Style>
		<Style id="branch_style6">
			<LineStyle>
				<color>ff09002e</color>
				<width>4.0</width>
			</LineStyle>
		</Style>
		<Style id="branch_style6">
			<LineStyle>
				<color>ff09002e</color>
				<width>4.0</width>
			</LineStyle>
		</Style>
		<Style id="branch_style6">
			<LineStyle>
				<color>ff09002e</color>
				<width>4.0</width>
			</LineStyle>
		</Style>
		<Style id="branch_style6">
			<LineStyle>
				<color>ff09002e</color>
				<width>4.0</width>
			</LineStyle>
		</Style>
		<Style id="branch_style6">
			<LineStyle>
				<color>ff09002e</color>
				<width>4.0</width>
			</LineStyle>
		</Style>
		<Style id="branch_style6">
			<LineStyle>
				<color>ff09002e</color>
				<width>4.0</width>
			</LineStyle>
		</Style>
		<Style id="branch_style6">
			<LineStyle>
				<color>ff09002e</color>
				<width>4.0</width>
			</LineStyle>
		</Style>
		<Style id="branch_style6">
			<LineStyle>
				<color>ff09002e</color>
				<width>4.0</width>
			</LineStyle>
		</Style>
		<Style id="branch_style6">
			<LineStyle>
				<color>ff09002e</color>
				<width>4.0</width>
			</LineStyle>
		</Style>
		<Style id="branch_style6">
			<LineStyle>
				<color>ff09002e</color>
				<width>4.0</width>
			</LineStyle>
		</Style>
		<Style id="branch_style6">
			<LineStyle>
				<color>ff09002e</color>
				<width>4.0</width>
			</LineStyle>
		</Style>
		<Style id="branch_style6">
			<LineStyle>
				<color>ff09002e</color>
				<width>4.0</width>
			</LineStyle>
		</Style>
		<Style id="branch_style6">
			<LineStyle>
				<color>ff09002e</color>
				<width>4.0</width>
			</LineStyle>
		</Style>
		<Style id="branch_style6">
			<LineStyle>
				<color>ff09002e</color>
				<width>4.0</width>
			</LineStyle>
		</Style>
		<Style id="branch_style6">
			<LineStyle>
				<color>ff09002e</color>
				<width>4.0</width>
			</LineStyle>
		</Style>
		<Style id="branch_style6">
			<LineStyle>
				<color>ff09002e</color>
				<width>4.0</width>
			</LineStyle>
		</Style>
		<Style id="branch_style6">
			<LineStyle>
				<color>ff09002e</color>
				<width>4.0</width>
			</LineStyle>
		</Style>
		<Style id="branch_style6">
			<LineStyle>
				<color>ff09002e</color>
				<width>4.0</width>
			</LineStyle>
		</Style>
		<Style id="branch_style6">
			<LineStyle>
				<color>ff09002e</color>
				<width>4.0</width>
			</LineStyle>
		</Style>
		<Style id="branch_style6">
			<LineStyle>
				<color>ff09002e</color>
				<width>4.0</width>
			</LineStyle>
		</Style>
		<Style id="branch_style7">
			<LineStyle>
				<color>ff0c013e</color>
				<width>4.0</width>
			</LineStyle>
		</Style>
		<Style id="branch_style7">
			<LineStyle>
				<color>ff0c013e</color>
				<width>4.0</width>
			</LineStyle>
		</Style>
		<Style id="branch_style7">
			<LineStyle>
				<color>ff0c013e</color>
				<width>4.0</width>
			</LineStyle>
		</Style>
		<Style id="branch_style7">
			<LineStyle>
				<color>ff0c013e</color>
				<width>4.0</width>
			</LineStyle>
		</Style>
		<Style id="branch_style7">
			<LineStyle>
				<color>ff0c013e</color>
				<width>4.0</width>
			</LineStyle>
		</Style>
		<Style id="branch_style7">
			<LineStyle>
				<color>ff0c013e</color>
				<width>4.0</width>
			</LineStyle>
		</Style>
		<Style id="branch_style7">
			<LineStyle>
				<color>ff0c013e</color>
				<width>4.0</width>
			</LineStyle>
		</Style>
		<Style id="branch_style7">
			<LineStyle>
				<color>ff0c013e</color>
				<width>4.0</width>
			</LineStyle>
		</Style>
		<Style id="branch_style7">
			<LineStyle>
				<color>ff0c013e</color>
				<width>4.0</width>
			</LineStyle>
		</Style>
		<Style id="branch_style7">
			<LineStyle>
				<color>ff0c013e</color>
				<width>4.0</width>
			</LineStyle>
		</Style>
		<Style id="branch_style7">
			<LineStyle>
				<color>ff0c013e</color>
				<width>4.0</width>
			</LineStyle>
		</Style>
		<Style id="branch_style7">
			<LineStyle>
				<color>ff0c013e</color>
				<width>4.0</width>
			</LineStyle>
		</Style>
		<Style id="branch_style7">
			<LineStyle>
				<color>ff0c013e</color>
				<width>4.0</width>
			</LineStyle>
		</Style>
		<Style id="branch_style7">
			<LineStyle>
				<color>ff0c013e</color>
				<width>4.0</width>
			</LineStyle>
		</Style>
		<Style id="branch_style7">
			<LineStyle>
				<color>ff0c013e</color>
				<width>4.0</width>
			</LineStyle>
		</Style>
		<Style id="branch_style7">
			<LineStyle>
				<color>ff0c013e</color>
				<width>4.0</width>
			</LineStyle>
		</Style>
		<Style id="branch_style7">
			<LineStyle>
				<color>ff0c013e</color>
				<width>4.0</width>
			</LineStyle>
		</Style>
		<Style id="branch_style7">
			<LineStyle>
				<color>ff0c013e</color>
				<width>4.0</width>
			</LineStyle>
		</Style>
		<Style id="branch_style7">
			<LineStyle>
				<color>ff0c013e</color>
				<width>4.0</width>
			</LineStyle>
		</Style>
		<Style id="branch_style7">
			<LineStyle>
				<color>ff0c013e</color>
				<width>4.0</width>
			</LineStyle>
		</Style>
		<Style id="branch_style7">
			<LineStyle>
				<color>ff0c013e</color>
				<width>4.0</width>
			</LineStyle>
		</Style>
		<Style id="branch_style7">
			<LineStyle>
				<color>ff0c013e</color>
				<width>4.0</width>
			</LineStyle>
		</Style>
		<Style id="branch_style7">
			<LineStyle>
				<color>ff0c013e</color>
				<width>4.0</width>
			</LineStyle>
		</Style>
		<Style id="branch_style7">
			<LineStyle>
				<color>ff0c013e</color>
				<width>4.0</width>
			</LineStyle>
		</Style>
		<Style id="branch_style7">
			<LineStyle>
				<color>ff0c013e</color>
				<width>4.0</width>
			</LineStyle>
		</Style>
		<Style id="branch_style7">
			<LineStyle>
				<color>ff0c013e</color>
				<width>4.0</width>
			</LineStyle>
		</Style>
		<Style id="branch_style7">
			<LineStyle>
				<color>ff0c013e</color>
				<width>4.0</width>
			</LineStyle>
		</Style>
		<Style id="branch_style7">
			<LineStyle>
				<color>ff0c013e</color>
				<width>4.0</width>
			</LineStyle>
		</Style>
		<Style id="branch_style7">
			<LineStyle>
				<color>ff0c013e</color>
				<width>4.0</width>
			</LineStyle>
		</Style>
		<Style id="branch_style7">
			<LineStyle>
				<color>ff0c013e</color>
				<width>4.0</width>
			</LineStyle>
		</Style>
		<Style id="branch_style7">
			<LineStyle>
				<color>ff0c013e</color>
				<width>4.0</width>
			</LineStyle>
		</Style>
		<Style id="branch_style7">
			<LineStyle>
				<color>ff0c013e</color>
				<width>4.0</width>
			</LineStyle>
		</Style>
		<Style id="branch_style7">
			<LineStyle>
				<color>ff0c013e</color>
				<width>4.0</width>
			</LineStyle>
		</Style>
		<Style id="branch_style7">
			<LineStyle>
				<color>ff0c013e</color>
				<width>4.0</width>
			</LineStyle>
		</Style>
		<Style id="branch_style7">
			<LineStyle>
				<color>ff0c013e</color>
				<width>4.0</width>
			</LineStyle>
		</Style>
		<Style id="branch_style7">
			<LineStyle>
				<color>ff0c013e</color>
				<width>4.0</width>
			</LineStyle>
		</Style>
		<Style id="branch_style7">
			<LineStyle>
				<color>ff0c013e</color>
				<width>4.0</width>
			</LineStyle>
		</Style>
		<Style id="branch_style7">
			<LineStyle>
				<color>ff0c013e</color>
				<width>4.0</width>
			</LineStyle>
		</Style>
		<Style id="branch_style7">
			<LineStyle>
				<color>ff0c013e</color>
				<width>4.0</width>
			</LineStyle>
		</Style>
		<Style id="branch_style7">
			<LineStyle>
				<color>ff0c013e</color>
				<width>4.0</width>
			</LineStyle>
		</Style>
		<Style id="branch_style7">
			<LineStyle>
				<color>ff0c013e</color>
				<width>4.0</width>
			</LineStyle>
		</Style>
		<Style id="branch_style7">
			<LineStyle>
				<color>ff0c013e</color>
				<width>4.0</width>
			</LineStyle>
		</Style>
		<Style id="branch_style7">
			<LineStyle>
				<color>ff0c013e</color>
				<width>4.0</width>
			</LineStyle>
		</Style>
		<Style id="branch_style7">
			<LineStyle>
				<color>ff0c013e</color>
				<width>4.0</width>
			</LineStyle>
		</Style>
		<Style id="branch_style7">
			<LineStyle>
				<color>ff0c013e</color>
				<width>4.0</width>
			</LineStyle>
		</Style>
		<Style id="branch_style7">
			<LineStyle>
				<color>ff0c013e</color>
				<width>4.0</width>
			</LineStyle>
		</Style>
		<Style id="branch_style7">
			<LineStyle>
				<color>ff0c013e</color>
				<width>4.0</width>
			</LineStyle>
		</Style>
		<Style id="branch_style7">
			<LineStyle>
				<color>ff0c013e</color>
				<width>4.0</width>
			</LineStyle>
		</Style>
		<Style id="branch_style7">
			<LineStyle>
				<color>ff0c013e</color>
				<width>4.0</width>
			</LineStyle>
		</Style>
		<Style id="branch_style7">
			<LineStyle>
				<color>ff0c013e</color>
				<width>4.0</width>
			</LineStyle>
		</Style>
		<Style id="branch_style7">
			<LineStyle>
				<color>ff0c013e</color>
				<width>4.0</width>
			</LineStyle>
		</Style>
		<Style id="branch_style7">
			<LineStyle>
				<color>ff0c013e</color>
				<width>4.0</width>
			</LineStyle>
		</Style>
		<Style id="branch_style7">
			<LineStyle>
				<color>ff0c013e</color>
				<width>4.0</width>
			</LineStyle>
		</Style>
		<Style id="branch_style7">
			<LineStyle>
				<color>ff0c013e</color>
				<width>4.0</width>
			</LineStyle>
		</Style>
		<Style id="branch_style7">
			<LineStyle>
				<color>ff0c013e</color>
				<width>4.0</width>
			</LineStyle>
		</Style>
		<Style id="branch_style7">
			<LineStyle>
				<color>ff0c013e</color>
				<width>4.0</width>
			</LineStyle>
		</Style>
		<Style id="branch_style7">
			<LineStyle>
				<color>ff0c013e</color>
				<width>4.0</width>
			</LineStyle>
		</Style>
		<Style id="branch_style7">
			<LineStyle>
				<color>ff0c013e</color>
				<width>4.0</width>
			</LineStyle>
		</Style>
		<Style id="branch_style7">
			<LineStyle>
				<color>ff0c013e</color>
				<width>4.0</width>
			</LineStyle>
		</Style>
		<Style id="branch_style7">
			<LineStyle>
				<color>ff0c013e</color>
				<width>4.0</width>
			</LineStyle>
		</Style>
		<Style id="branch_style7">
			<LineStyle>
				<color>ff0c013e</color>
				<width>4.0</width>
			</LineStyle>
		</Style>
		<Style id="branch_style7">
			<LineStyle>
				<color>ff0c013e</color>
				<width>4.0</width>
			</LineStyle>
		</Style>
		<Style id="branch_style7">
			<LineStyle>
				<color>ff0c013e</color>
				<width>4.0</width>
			</LineStyle>
		</Style>
		<Style id="branch_style7">
			<LineStyle>
				<color>ff0c013e</color>
				<width>4.0</width>
			</LineStyle>
		</Style>
		<Style id="branch_style7">
			<LineStyle>
				<color>ff0c013e</color>
				<width>4.0</width>
			</LineStyle>
		</Style>
		<Style id="branch_style7">
			<LineStyle>
				<color>ff0c013e</color>
				<width>4.0</width>
			</LineStyle>
		</Style>
		<Style id="branch_style7">
			<LineStyle>
				<color>ff0c013e</color>
				<width>4.0</width>
			</LineStyle>
		</Style>
		<Style id="branch_style7">
			<LineStyle>
				<color>ff0c013e</color>
				<width>4.0</width>
			</LineStyle>
		</Style>
		<Style id="branch_style7">
			<LineStyle>
				<color>ff0c013e</color>
				<width>4.0</width>
			</LineStyle>
		</Style>
		<Style id="branch_style7">
			<LineStyle>
				<color>ff0c013e</color>
				<width>4.0</width>
			</LineStyle>
		</Style>
		<Style id="branch_style7">
			<LineStyle>
				<color>ff0c013e</color>
				<width>4.0</width>
			</LineStyle>
		</Style>
		<Style id="branch_style7">
			<LineStyle>
				<color>ff0c013e</color>
				<width>4.0</width>
			</LineStyle>
		</Style>
		<Style id="branch_style7">
			<LineStyle>
				<color>ff0c013e</color>
				<width>4.0</width>
			</LineStyle>
		</Style>
		<Style id="branch_style7">
			<LineStyle>
				<color>ff0c013e</color>
				<width>4.0</width>
			</LineStyle>
		</Style>
		<Style id="branch_style7">
			<LineStyle>
				<color>ff0c013e</color>
				<width>4.0</width>
			</LineStyle>
		</Style>
		<Style id="branch_style7">
			<LineStyle>
				<color>ff0c013e</color>
				<width>4.0</width>
			</LineStyle>
		</Style>
		<Style id="branch_style7">
			<LineStyle>
				<color>ff0c013e</color>
				<width>4.0</width>
			</LineStyle>
		</Style>
		<Style id="branch_style7">
			<LineStyle>
				<color>ff0c013e</color>
				<width>4.0</width>
			</LineStyle>
		</Style>
		<Style id="branch_style7">
			<LineStyle>
				<color>ff0c013e</color>
				<width>4.0</width>
			</LineStyle>
		</Style>
		<Style id="branch_style7">
			<LineStyle>
				<color>ff0c013e</color>
				<width>4.0</width>
			</LineStyle>
		</Style>
		<Style id="branch_style7">
			<LineStyle>
				<color>ff0c013e</color>
				<width>4.0</width>
			</LineStyle>
		</Style>
		<Style id="branch_style7">
			<LineStyle>
				<color>ff0c013e</color>
				<width>4.0</width>
			</LineStyle>
		</Style>
		<Style id="branch_style7">
			<LineStyle>
				<color>ff0c013e</color>
				<width>4.0</width>
			</LineStyle>
		</Style>
		<Style id="branch_style7">
			<LineStyle>
				<color>ff0c013e</color>
				<width>4.0</width>
			</LineStyle>
		</Style>
		<Style id="branch_style7">
			<LineStyle>
				<color>ff0c013e</color>
				<width>4.0</width>
			</LineStyle>
		</Style>
		<Style id="branch_style7">
			<LineStyle>
				<color>ff0c013e</color>
				<width>4.0</width>
			</LineStyle>
		</Style>
		<Style id="branch_style7">
			<LineStyle>
				<color>ff0c013e</color>
				<width>4.0</width>
			</LineStyle>
		</Style>
		<Style id="branch_style7">
			<LineStyle>
				<color>ff0c013e</color>
				<width>4.0</width>
			</LineStyle>
		</Style>
		<Style id="branch_style7">
			<LineStyle>
				<color>ff0c013e</color>
				<width>4.0</width>
			</LineStyle>
		</Style>
		<Style id="branch_style7">
			<LineStyle>
				<color>ff0c013e</color>
				<width>4.0</width>
			</LineStyle>
		</Style>
		<Style id="branch_style7">
			<LineStyle>
				<color>ff0c013e</color>
				<width>4.0</width>
			</LineStyle>
		</Style>
		<Style id="branch_style7">
			<LineStyle>
				<color>ff0c013e</color>
				<width>4.0</width>
			</LineStyle>
		</Style>
		<Style id="branch_style7">
			<LineStyle>
				<color>ff0c013e</color>
				<width>4.0</width>
			</LineStyle>
		</Style>
		<Style id="branch_style7">
			<LineStyle>
				<color>ff0c013e</color>
				<width>4.0</width>
			</LineStyle>
		</Style>
		<Style id="branch_style7">
			<LineStyle>
				<color>ff0c013e</color>
				<width>4.0</width>
			</LineStyle>
		</Style>
		<Style id="branch_style7">
			<LineStyle>
				<color>ff0c013e</color>
				<width>4.0</width>
			</LineStyle>
		</Style>
		<Style id="branch_style7">
			<LineStyle>
				<color>ff0c013e</color>
				<width>4.0</width>
			</LineStyle>
		</Style>
		<Style id="branch_style7">
			<LineStyle>
				<color>ff0c013e</color>
				<width>4.0</width>
			</LineStyle>
		</Style>
		<Style id="branch_style7">
			<LineStyle>
				<color>ff0c013e</color>
				<width>4.0</width>
			</LineStyle>
		</Style>
		<Style id="branch_style7">
			<LineStyle>
				<color>ff0c013e</color>
				<width>4.0</width>
			</LineStyle>
		</Style>
		<Style id="branch_style8">
			<LineStyle>
				<color>ff090031</color>
				<width>4.0</width>
			</LineStyle>
		</Style>
		<Style id="branch_style8">
			<LineStyle>
				<color>ff090031</color>
				<width>4.0</width>
			</LineStyle>
		</Style>
		<Style id="branch_style8">
			<LineStyle>
				<color>ff090031</color>
				<width>4.0</width>
			</LineStyle>
		</Style>
		<Style id="branch_style8">
			<LineStyle>
				<color>ff090031</color>
				<width>4.0</width>
			</LineStyle>
		</Style>
		<Style id="branch_style8">
			<LineStyle>
				<color>ff090031</color>
				<width>4.0</width>
			</LineStyle>
		</Style>
		<Style id="branch_style8">
			<LineStyle>
				<color>ff090031</color>
				<width>4.0</width>
			</LineStyle>
		</Style>
		<Style id="branch_style8">
			<LineStyle>
				<color>ff090031</color>
				<width>4.0</width>
			</LineStyle>
		</Style>
		<Style id="branch_style8">
			<LineStyle>
				<color>ff090031</color>
				<width>4.0</width>
			</LineStyle>
		</Style>
		<Style id="branch_style8">
			<LineStyle>
				<color>ff090031</color>
				<width>4.0</width>
			</LineStyle>
		</Style>
		<Style id="branch_style8">
			<LineStyle>
				<color>ff090031</color>
				<width>4.0</width>
			</LineStyle>
		</Style>
		<Style id="branch_style8">
			<LineStyle>
				<color>ff090031</color>
				<width>4.0</width>
			</LineStyle>
		</Style>
		<Style id="branch_style8">
			<LineStyle>
				<color>ff090031</color>
				<width>4.0</width>
			</LineStyle>
		</Style>
		<Style id="branch_style8">
			<LineStyle>
				<color>ff090031</color>
				<width>4.0</width>
			</LineStyle>
		</Style>
		<Style id="branch_style8">
			<LineStyle>
				<color>ff090031</color>
				<width>4.0</width>
			</LineStyle>
		</Style>
		<Style id="branch_style8">
			<LineStyle>
				<color>ff090031</color>
				<width>4.0</width>
			</LineStyle>
		</Style>
		<Style id="branch_style8">
			<LineStyle>
				<color>ff090031</color>
				<width>4.0</width>
			</LineStyle>
		</Style>
		<Style id="branch_style8">
			<LineStyle>
				<color>ff090031</color>
				<width>4.0</width>
			</LineStyle>
		</Style>
		<Style id="branch_style8">
			<LineStyle>
				<color>ff090031</color>
				<width>4.0</width>
			</LineStyle>
		</Style>
		<Style id="branch_style8">
			<LineStyle>
				<color>ff090031</color>
				<width>4.0</width>
			</LineStyle>
		</Style>
		<Style id="branch_style8">
			<LineStyle>
				<color>ff090031</color>
				<width>4.0</width>
			</LineStyle>
		</Style>
		<Style id="branch_style8">
			<LineStyle>
				<color>ff090031</color>
				<width>4.0</width>
			</LineStyle>
		</Style>
		<Style id="branch_style8">
			<LineStyle>
				<color>ff090031</color>
				<width>4.0</width>
			</LineStyle>
		</Style>
		<Style id="branch_style8">
			<LineStyle>
				<color>ff090031</color>
				<width>4.0</width>
			</LineStyle>
		</Style>
		<Style id="branch_style8">
			<LineStyle>
				<color>ff090031</color>
				<width>4.0</width>
			</LineStyle>
		</Style>
		<Style id="branch_style8">
			<LineStyle>
				<color>ff090031</color>
				<width>4.0</width>
			</LineStyle>
		</Style>
		<Style id="branch_style8">
			<LineStyle>
				<color>ff090031</color>
				<width>4.0</width>
			</LineStyle>
		</Style>
		<Style id="branch_style8">
			<LineStyle>
				<color>ff090031</color>
				<width>4.0</width>
			</LineStyle>
		</Style>
		<Style id="branch_style8">
			<LineStyle>
				<color>ff090031</color>
				<width>4.0</width>
			</LineStyle>
		</Style>
		<Style id="branch_style8">
			<LineStyle>
				<color>ff090031</color>
				<width>4.0</width>
			</LineStyle>
		</Style>
		<Style id="branch_style8">
			<LineStyle>
				<color>ff090031</color>
				<width>4.0</width>
			</LineStyle>
		</Style>
		<Style id="branch_style8">
			<LineStyle>
				<color>ff090031</color>
				<width>4.0</width>
			</LineStyle>
		</Style>
		<Style id="branch_style8">
			<LineStyle>
				<color>ff090031</color>
				<width>4.0</width>
			</LineStyle>
		</Style>
		<Style id="branch_style8">
			<LineStyle>
				<color>ff090031</color>
				<width>4.0</width>
			</LineStyle>
		</Style>
		<Style id="branch_style8">
			<LineStyle>
				<color>ff090031</color>
				<width>4.0</width>
			</LineStyle>
		</Style>
		<Style id="branch_style8">
			<LineStyle>
				<color>ff090031</color>
				<width>4.0</width>
			</LineStyle>
		</Style>
		<Style id="branch_style8">
			<LineStyle>
				<color>ff090031</color>
				<width>4.0</width>
			</LineStyle>
		</Style>
		<Style id="branch_style8">
			<LineStyle>
				<color>ff090031</color>
				<width>4.0</width>
			</LineStyle>
		</Style>
		<Style id="branch_style8">
			<LineStyle>
				<color>ff090031</color>
				<width>4.0</width>
			</LineStyle>
		</Style>
		<Style id="branch_style8">
			<LineStyle>
				<color>ff090031</color>
				<width>4.0</width>
			</LineStyle>
		</Style>
		<Style id="branch_style8">
			<LineStyle>
				<color>ff090031</color>
				<width>4.0</width>
			</LineStyle>
		</Style>
		<Style id="branch_style8">
			<LineStyle>
				<color>ff090031</color>
				<width>4.0</width>
			</LineStyle>
		</Style>
		<Style id="branch_style8">
			<LineStyle>
				<color>ff090031</color>
				<width>4.0</width>
			</LineStyle>
		</Style>
		<Style id="branch_style8">
			<LineStyle>
				<color>ff090031</color>
				<width>4.0</width>
			</LineStyle>
		</Style>
		<Style id="branch_style8">
			<LineStyle>
				<color>ff090031</color>
				<width>4.0</width>
			</LineStyle>
		</Style>
		<Style id="branch_style8">
			<LineStyle>
				<color>ff090031</color>
				<width>4.0</width>
			</LineStyle>
		</Style>
		<Style id="branch_style8">
			<LineStyle>
				<color>ff090031</color>
				<width>4.0</width>
			</LineStyle>
		</Style>
		<Style id="branch_style8">
			<LineStyle>
				<color>ff090031</color>
				<width>4.0</width>
			</LineStyle>
		</Style>
		<Style id="branch_style8">
			<LineStyle>
				<color>ff090031</color>
				<width>4.0</width>
			</LineStyle>
		</Style>
		<Style id="branch_style8">
			<LineStyle>
				<color>ff090031</color>
				<width>4.0</width>
			</LineStyle>
		</Style>
		<Style id="branch_style8">
			<LineStyle>
				<color>ff090031</color>
				<width>4.0</width>
			</LineStyle>
		</Style>
		<Style id="branch_style8">
			<LineStyle>
				<color>ff090031</color>
				<width>4.0</width>
			</LineStyle>
		</Style>
		<Style id="branch_style8">
			<LineStyle>
				<color>ff090031</color>
				<width>4.0</width>
			</LineStyle>
		</Style>
		<Style id="branch_style8">
			<LineStyle>
				<color>ff090031</color>
				<width>4.0</width>
			</LineStyle>
		</Style>
		<Style id="branch_style8">
			<LineStyle>
				<color>ff090031</color>
				<width>4.0</width>
			</LineStyle>
		</Style>
		<Style id="branch_style8">
			<LineStyle>
				<color>ff090031</color>
				<width>4.0</width>
			</LineStyle>
		</Style>
		<Style id="branch_style8">
			<LineStyle>
				<color>ff090031</color>
				<width>4.0</width>
			</LineStyle>
		</Style>
		<Style id="branch_style8">
			<LineStyle>
				<color>ff090031</color>
				<width>4.0</width>
			</LineStyle>
		</Style>
		<Style id="branch_style8">
			<LineStyle>
				<color>ff090031</color>
				<width>4.0</width>
			</LineStyle>
		</Style>
		<Style id="branch_style8">
			<LineStyle>
				<color>ff090031</color>
				<width>4.0</width>
			</LineStyle>
		</Style>
		<Style id="branch_style8">
			<LineStyle>
				<color>ff090031</color>
				<width>4.0</width>
			</LineStyle>
		</Style>
		<Style id="branch_style8">
			<LineStyle>
				<color>ff090031</color>
				<width>4.0</width>
			</LineStyle>
		</Style>
		<Style id="branch_style8">
			<LineStyle>
				<color>ff090031</color>
				<width>4.0</width>
			</LineStyle>
		</Style>
		<Style id="branch_style8">
			<LineStyle>
				<color>ff090031</color>
				<width>4.0</width>
			</LineStyle>
		</Style>
		<Style id="branch_style8">
			<LineStyle>
				<color>ff090031</color>
				<width>4.0</width>
			</LineStyle>
		</Style>
		<Style id="branch_style8">
			<LineStyle>
				<color>ff090031</color>
				<width>4.0</width>
			</LineStyle>
		</Style>
		<Style id="branch_style8">
			<LineStyle>
				<color>ff090031</color>
				<width>4.0</width>
			</LineStyle>
		</Style>
		<Style id="branch_style8">
			<LineStyle>
				<color>ff090031</color>
				<width>4.0</width>
			</LineStyle>
		</Style>
		<Style id="branch_style8">
			<LineStyle>
				<color>ff090031</color>
				<width>4.0</width>
			</LineStyle>
		</Style>
		<Style id="branch_style8">
			<LineStyle>
				<color>ff090031</color>
				<width>4.0</width>
			</LineStyle>
		</Style>
		<Style id="branch_style8">
			<LineStyle>
				<color>ff090031</color>
				<width>4.0</width>
			</LineStyle>
		</Style>
		<Style id="branch_style8">
			<LineStyle>
				<color>ff090031</color>
				<width>4.0</width>
			</LineStyle>
		</Style>
		<Style id="branch_style8">
			<LineStyle>
				<color>ff090031</color>
				<width>4.0</width>
			</LineStyle>
		</Style>
		<Style id="branch_style8">
			<LineStyle>
				<color>ff090031</color>
				<width>4.0</width>
			</LineStyle>
		</Style>
		<Style id="branch_style8">
			<LineStyle>
				<color>ff090031</color>
				<width>4.0</width>
			</LineStyle>
		</Style>
		<Style id="branch_style8">
			<LineStyle>
				<color>ff090031</color>
				<width>4.0</width>
			</LineStyle>
		</Style>
		<Style id="branch_style8">
			<LineStyle>
				<color>ff090031</color>
				<width>4.0</width>
			</LineStyle>
		</Style>
		<Style id="branch_style8">
			<LineStyle>
				<color>ff090031</color>
				<width>4.0</width>
			</LineStyle>
		</Style>
		<Style id="branch_style8">
			<LineStyle>
				<color>ff090031</color>
				<width>4.0</width>
			</LineStyle>
		</Style>
		<Style id="branch_style8">
			<LineStyle>
				<color>ff090031</color>
				<width>4.0</width>
			</LineStyle>
		</Style>
		<Style id="branch_style8">
			<LineStyle>
				<color>ff090031</color>
				<width>4.0</width>
			</LineStyle>
		</Style>
		<Style id="branch_style8">
			<LineStyle>
				<color>ff090031</color>
				<width>4.0</width>
			</LineStyle>
		</Style>
		<Style id="branch_style8">
			<LineStyle>
				<color>ff090031</color>
				<width>4.0</width>
			</LineStyle>
		</Style>
		<Style id="branch_style8">
			<LineStyle>
				<color>ff090031</color>
				<width>4.0</width>
			</LineStyle>
		</Style>
		<Style id="branch_style8">
			<LineStyle>
				<color>ff090031</color>
				<width>4.0</width>
			</LineStyle>
		</Style>
		<Style id="branch_style8">
			<LineStyle>
				<color>ff090031</color>
				<width>4.0</width>
			</LineStyle>
		</Style>
		<Style id="branch_style8">
			<LineStyle>
				<color>ff090031</color>
				<width>4.0</width>
			</LineStyle>
		</Style>
		<Style id="branch_style8">
			<LineStyle>
				<color>ff090031</color>
				<width>4.0</width>
			</LineStyle>
		</Style>
		<Style id="branch_style8">
			<LineStyle>
				<color>ff090031</color>
				<width>4.0</width>
			</LineStyle>
		</Style>
		<Style id="branch_style8">
			<LineStyle>
				<color>ff090031</color>
				<width>4.0</width>
			</LineStyle>
		</Style>
		<Style id="branch_style8">
			<LineStyle>
				<color>ff090031</color>
				<width>4.0</width>
			</LineStyle>
		</Style>
		<Style id="branch_style8">
			<LineStyle>
				<color>ff090031</color>
				<width>4.0</width>
			</LineStyle>
		</Style>
		<Style id="branch_style8">
			<LineStyle>
				<color>ff090031</color>
				<width>4.0</width>
			</LineStyle>
		</Style>
		<Style id="branch_style8">
			<LineStyle>
				<color>ff090031</color>
				<width>4.0</width>
			</LineStyle>
		</Style>
		<Style id="branch_style8">
			<LineStyle>
				<color>ff090031</color>
				<width>4.0</width>
			</LineStyle>
		</Style>
		<Style id="branch_style8">
			<LineStyle>
				<color>ff090031</color>
				<width>4.0</width>
			</LineStyle>
		</Style>
		<Style id="branch_style8">
			<LineStyle>
				<color>ff090031</color>
				<width>4.0</width>
			</LineStyle>
		</Style>
		<Style id="branch_style8">
			<LineStyle>
				<color>ff090031</color>
				<width>4.0</width>
			</LineStyle>
		</Style>
		<Style id="branch_style8">
			<LineStyle>
				<color>ff090031</color>
				<width>4.0</width>
			</LineStyle>
		</Style>
		<Style id="branch_style8">
			<LineStyle>
				<color>ff090031</color>
				<width>4.0</width>
			</LineStyle>
		</Style>
		<Style id="branch_style8">
			<LineStyle>
				<color>ff090031</color>
				<width>4.0</width>
			</LineStyle>
		</Style>
		<Style id="branch_style9">
			<LineStyle>
				<color>ff06001f</color>
				<width>4.0</width>
			</LineStyle>
		</Style>
		<Style id="branch_style9">
			<LineStyle>
				<color>ff06001f</color>
				<width>4.0</width>
			</LineStyle>
		</Style>
		<Style id="branch_style9">
			<LineStyle>
				<color>ff06001f</color>
				<width>4.0</width>
			</LineStyle>
		</Style>
		<Style id="branch_style9">
			<LineStyle>
				<color>ff06001f</color>
				<width>4.0</width>
			</LineStyle>
		</Style>
		<Style id="branch_style9">
			<LineStyle>
				<color>ff06001f</color>
				<width>4.0</width>
			</LineStyle>
		</Style>
		<Style id="branch_style9">
			<LineStyle>
				<color>ff06001f</color>
				<width>4.0</width>
			</LineStyle>
		</Style>
		<Style id="branch_style9">
			<LineStyle>
				<color>ff06001f</color>
				<width>4.0</width>
			</LineStyle>
		</Style>
		<Style id="branch_style9">
			<LineStyle>
				<color>ff06001f</color>
				<width>4.0</width>
			</LineStyle>
		</Style>
		<Style id="branch_style9">
			<LineStyle>
				<color>ff06001f</color>
				<width>4.0</width>
			</LineStyle>
		</Style>
		<Style id="branch_style9">
			<LineStyle>
				<color>ff06001f</color>
				<width>4.0</width>
			</LineStyle>
		</Style>
		<Style id="branch_style9">
			<LineStyle>
				<color>ff06001f</color>
				<width>4.0</width>
			</LineStyle>
		</Style>
		<Style id="branch_style9">
			<LineStyle>
				<color>ff06001f</color>
				<width>4.0</width>
			</LineStyle>
		</Style>
		<Style id="branch_style9">
			<LineStyle>
				<color>ff06001f</color>
				<width>4.0</width>
			</LineStyle>
		</Style>
		<Style id="branch_style9">
			<LineStyle>
				<color>ff06001f</color>
				<width>4.0</width>
			</LineStyle>
		</Style>
		<Style id="branch_style9">
			<LineStyle>
				<color>ff06001f</color>
				<width>4.0</width>
			</LineStyle>
		</Style>
		<Style id="branch_style9">
			<LineStyle>
				<color>ff06001f</color>
				<width>4.0</width>
			</LineStyle>
		</Style>
		<Style id="branch_style9">
			<LineStyle>
				<color>ff06001f</color>
				<width>4.0</width>
			</LineStyle>
		</Style>
		<Style id="branch_style9">
			<LineStyle>
				<color>ff06001f</color>
				<width>4.0</width>
			</LineStyle>
		</Style>
		<Style id="branch_style9">
			<LineStyle>
				<color>ff06001f</color>
				<width>4.0</width>
			</LineStyle>
		</Style>
		<Style id="branch_style9">
			<LineStyle>
				<color>ff06001f</color>
				<width>4.0</width>
			</LineStyle>
		</Style>
		<Style id="branch_style9">
			<LineStyle>
				<color>ff06001f</color>
				<width>4.0</width>
			</LineStyle>
		</Style>
		<Style id="branch_style9">
			<LineStyle>
				<color>ff06001f</color>
				<width>4.0</width>
			</LineStyle>
		</Style>
		<Style id="branch_style9">
			<LineStyle>
				<color>ff06001f</color>
				<width>4.0</width>
			</LineStyle>
		</Style>
		<Style id="branch_style9">
			<LineStyle>
				<color>ff06001f</color>
				<width>4.0</width>
			</LineStyle>
		</Style>
		<Style id="branch_style9">
			<LineStyle>
				<color>ff06001f</color>
				<width>4.0</width>
			</LineStyle>
		</Style>
		<Style id="branch_style9">
			<LineStyle>
				<color>ff06001f</color>
				<width>4.0</width>
			</LineStyle>
		</Style>
		<Style id="branch_style9">
			<LineStyle>
				<color>ff06001f</color>
				<width>4.0</width>
			</LineStyle>
		</Style>
		<Style id="branch_style9">
			<LineStyle>
				<color>ff06001f</color>
				<width>4.0</width>
			</LineStyle>
		</Style>
		<Style id="branch_style9">
			<LineStyle>
				<color>ff06001f</color>
				<width>4.0</width>
			</LineStyle>
		</Style>
		<Style id="branch_style9">
			<LineStyle>
				<color>ff06001f</color>
				<width>4.0</width>
			</LineStyle>
		</Style>
		<Style id="branch_style9">
			<LineStyle>
				<color>ff06001f</color>
				<width>4.0</width>
			</LineStyle>
		</Style>
		<Style id="branch_style9">
			<LineStyle>
				<color>ff06001f</color>
				<width>4.0</width>
			</LineStyle>
		</Style>
		<Style id="branch_style9">
			<LineStyle>
				<color>ff06001f</color>
				<width>4.0</width>
			</LineStyle>
		</Style>
		<Style id="branch_style9">
			<LineStyle>
				<color>ff06001f</color>
				<width>4.0</width>
			</LineStyle>
		</Style>
		<Style id="branch_style9">
			<LineStyle>
				<color>ff06001f</color>
				<width>4.0</width>
			</LineStyle>
		</Style>
		<Style id="branch_style9">
			<LineStyle>
				<color>ff06001f</color>
				<width>4.0</width>
			</LineStyle>
		</Style>
		<Style id="branch_style9">
			<LineStyle>
				<color>ff06001f</color>
				<width>4.0</width>
			</LineStyle>
		</Style>
		<Style id="branch_style9">
			<LineStyle>
				<color>ff06001f</color>
				<width>4.0</width>
			</LineStyle>
		</Style>
		<Style id="branch_style9">
			<LineStyle>
				<color>ff06001f</color>
				<width>4.0</width>
			</LineStyle>
		</Style>
		<Style id="branch_style9">
			<LineStyle>
				<color>ff06001f</color>
				<width>4.0</width>
			</LineStyle>
		</Style>
		<Style id="branch_style9">
			<LineStyle>
				<color>ff06001f</color>
				<width>4.0</width>
			</LineStyle>
		</Style>
		<Style id="branch_style9">
			<LineStyle>
				<color>ff06001f</color>
				<width>4.0</width>
			</LineStyle>
		</Style>
		<Style id="branch_style9">
			<LineStyle>
				<color>ff06001f</color>
				<width>4.0</width>
			</LineStyle>
		</Style>
		<Style id="branch_style9">
			<LineStyle>
				<color>ff06001f</color>
				<width>4.0</width>
			</LineStyle>
		</Style>
		<Style id="branch_style9">
			<LineStyle>
				<color>ff06001f</color>
				<width>4.0</width>
			</LineStyle>
		</Style>
		<Style id="branch_style9">
			<LineStyle>
				<color>ff06001f</color>
				<width>4.0</width>
			</LineStyle>
		</Style>
		<Style id="branch_style9">
			<LineStyle>
				<color>ff06001f</color>
				<width>4.0</width>
			</LineStyle>
		</Style>
		<Style id="branch_style9">
			<LineStyle>
				<color>ff06001f</color>
				<width>4.0</width>
			</LineStyle>
		</Style>
		<Style id="branch_style9">
			<LineStyle>
				<color>ff06001f</color>
				<width>4.0</width>
			</LineStyle>
		</Style>
		<Style id="branch_style9">
			<LineStyle>
				<color>ff06001f</color>
				<width>4.0</width>
			</LineStyle>
		</Style>
		<Style id="branch_style9">
			<LineStyle>
				<color>ff06001f</color>
				<width>4.0</width>
			</LineStyle>
		</Style>
		<Style id="branch_style9">
			<LineStyle>
				<color>ff06001f</color>
				<width>4.0</width>
			</LineStyle>
		</Style>
		<Style id="branch_style9">
			<LineStyle>
				<color>ff06001f</color>
				<width>4.0</width>
			</LineStyle>
		</Style>
		<Style id="branch_style9">
			<LineStyle>
				<color>ff06001f</color>
				<width>4.0</width>
			</LineStyle>
		</Style>
		<Style id="branch_style9">
			<LineStyle>
				<color>ff06001f</color>
				<width>4.0</width>
			</LineStyle>
		</Style>
		<Style id="branch_style9">
			<LineStyle>
				<color>ff06001f</color>
				<width>4.0</width>
			</LineStyle>
		</Style>
		<Style id="branch_style9">
			<LineStyle>
				<color>ff06001f</color>
				<width>4.0</width>
			</LineStyle>
		</Style>
		<Style id="branch_style9">
			<LineStyle>
				<color>ff06001f</color>
				<width>4.0</width>
			</LineStyle>
		</Style>
		<Style id="branch_style9">
			<LineStyle>
				<color>ff06001f</color>
				<width>4.0</width>
			</LineStyle>
		</Style>
		<Style id="branch_style9">
			<LineStyle>
				<color>ff06001f</color>
				<width>4.0</width>
			</LineStyle>
		</Style>
		<Style id="branch_style9">
			<LineStyle>
				<color>ff06001f</color>
				<width>4.0</width>
			</LineStyle>
		</Style>
		<Style id="branch_style9">
			<LineStyle>
				<color>ff06001f</color>
				<width>4.0</width>
			</LineStyle>
		</Style>
		<Style id="branch_style9">
			<LineStyle>
				<color>ff06001f</color>
				<width>4.0</width>
			</LineStyle>
		</Style>
		<Style id="branch_style9">
			<LineStyle>
				<color>ff06001f</color>
				<width>4.0</width>
			</LineStyle>
		</Style>
		<Style id="branch_style9">
			<LineStyle>
				<color>ff06001f</color>
				<width>4.0</width>
			</LineStyle>
		</Style>
		<Style id="branch_style9">
			<LineStyle>
				<color>ff06001f</color>
				<width>4.0</width>
			</LineStyle>
		</Style>
		<Style id="branch_style9">
			<LineStyle>
				<color>ff06001f</color>
				<width>4.0</width>
			</LineStyle>
		</Style>
		<Style id="branch_style9">
			<LineStyle>
				<color>ff06001f</color>
				<width>4.0</width>
			</LineStyle>
		</Style>
		<Style id="branch_style9">
			<LineStyle>
				<color>ff06001f</color>
				<width>4.0</width>
			</LineStyle>
		</Style>
		<Style id="branch_style9">
			<LineStyle>
				<color>ff06001f</color>
				<width>4.0</width>
			</LineStyle>
		</Style>
		<Style id="branch_style9">
			<LineStyle>
				<color>ff06001f</color>
				<width>4.0</width>
			</LineStyle>
		</Style>
		<Style id="branch_style9">
			<LineStyle>
				<color>ff06001f</color>
				<width>4.0</width>
			</LineStyle>
		</Style>
		<Style id="branch_style9">
			<LineStyle>
				<color>ff06001f</color>
				<width>4.0</width>
			</LineStyle>
		</Style>
		<Style id="branch_style9">
			<LineStyle>
				<color>ff06001f</color>
				<width>4.0</width>
			</LineStyle>
		</Style>
		<Style id="branch_style9">
			<LineStyle>
				<color>ff06001f</color>
				<width>4.0</width>
			</LineStyle>
		</Style>
		<Style id="branch_style9">
			<LineStyle>
				<color>ff06001f</color>
				<width>4.0</width>
			</LineStyle>
		</Style>
		<Style id="branch_style9">
			<LineStyle>
				<color>ff06001f</color>
				<width>4.0</width>
			</LineStyle>
		</Style>
		<Style id="branch_style9">
			<LineStyle>
				<color>ff06001f</color>
				<width>4.0</width>
			</LineStyle>
		</Style>
		<Style id="branch_style9">
			<LineStyle>
				<color>ff06001f</color>
				<width>4.0</width>
			</LineStyle>
		</Style>
		<Style id="branch_style9">
			<LineStyle>
				<color>ff06001f</color>
				<width>4.0</width>
			</LineStyle>
		</Style>
		<Style id="branch_style9">
			<LineStyle>
				<color>ff06001f</color>
				<width>4.0</width>
			</LineStyle>
		</Style>
		<Style id="branch_style9">
			<LineStyle>
				<color>ff06001f</color>
				<width>4.0</width>
			</LineStyle>
		</Style>
		<Style id="branch_style9">
			<LineStyle>
				<color>ff06001f</color>
				<width>4.0</width>
			</LineStyle>
		</Style>
		<Style id="branch_style9">
			<LineStyle>
				<color>ff06001f</color>
				<width>4.0</width>
			</LineStyle>
		</Style>
		<Style id="branch_style9">
			<LineStyle>
				<color>ff06001f</color>
				<width>4.0</width>
			</LineStyle>
		</Style>
		<Style id="branch_style9">
			<LineStyle>
				<color>ff06001f</color>
				<width>4.0</width>
			</LineStyle>
		</Style>
		<Style id="branch_style9">
			<LineStyle>
				<color>ff06001f</color>
				<width>4.0</width>
			</LineStyle>
		</Style>
		<Style id="branch_style9">
			<LineStyle>
				<color>ff06001f</color>
				<width>4.0</width>
			</LineStyle>
		</Style>
		<Style id="branch_style9">
			<LineStyle>
				<color>ff06001f</color>
				<width>4.0</width>
			</LineStyle>
		</Style>
		<Style id="branch_style9">
			<LineStyle>
				<color>ff06001f</color>
				<width>4.0</width>
			</LineStyle>
		</Style>
		<Style id="branch_style9">
			<LineStyle>
				<color>ff06001f</color>
				<width>4.0</width>
			</LineStyle>
		</Style>
		<Style id="branch_style9">
			<LineStyle>
				<color>ff06001f</color>
				<width>4.0</width>
			</LineStyle>
		</Style>
		<Style id="branch_style9">
			<LineStyle>
				<color>ff06001f</color>
				<width>4.0</width>
			</LineStyle>
		</Style>
		<Style id="branch_style9">
			<LineStyle>
				<color>ff06001f</color>
				<width>4.0</width>
			</LineStyle>
		</Style>
		<Style id="branch_style9">
			<LineStyle>
				<color>ff06001f</color>
				<width>4.0</width>
			</LineStyle>
		</Style>
		<Style id="branch_style9">
			<LineStyle>
				<color>ff06001f</color>
				<width>4.0</width>
			</LineStyle>
		</Style>
		<Style id="branch_style9">
			<LineStyle>
				<color>ff06001f</color>
				<width>4.0</width>
			</LineStyle>
		</Style>
		<Style id="branch_style9">
			<LineStyle>
				<color>ff06001f</color>
				<width>4.0</width>
			</LineStyle>
		</Style>
		<Style id="branch_style9">
			<LineStyle>
				<color>ff06001f</color>
				<width>4.0</width>
			</LineStyle>
		</Style>
		<Style id="branch_style9">
			<LineStyle>
				<color>ff06001f</color>
				<width>4.0</width>
			</LineStyle>
		</Style>
		<Style id="branch_style10">
			<LineStyle>
				<color>ff08002a</color>
				<width>4.0</width>
			</LineStyle>
		</Style>
		<Style id="branch_style10">
			<LineStyle>
				<color>ff08002a</color>
				<width>4.0</width>
			</LineStyle>
		</Style>
		<Style id="branch_style10">
			<LineStyle>
				<color>ff08002a</color>
				<width>4.0</width>
			</LineStyle>
		</Style>
		<Style id="branch_style10">
			<LineStyle>
				<color>ff08002a</color>
				<width>4.0</width>
			</LineStyle>
		</Style>
		<Style id="branch_style10">
			<LineStyle>
				<color>ff08002a</color>
				<width>4.0</width>
			</LineStyle>
		</Style>
		<Style id="branch_style10">
			<LineStyle>
				<color>ff08002a</color>
				<width>4.0</width>
			</LineStyle>
		</Style>
		<Style id="branch_style10">
			<LineStyle>
				<color>ff08002a</color>
				<width>4.0</width>
			</LineStyle>
		</Style>
		<Style id="branch_style10">
			<LineStyle>
				<color>ff08002a</color>
				<width>4.0</width>
			</LineStyle>
		</Style>
		<Style id="branch_style10">
			<LineStyle>
				<color>ff08002a</color>
				<width>4.0</width>
			</LineStyle>
		</Style>
		<Style id="branch_style10">
			<LineStyle>
				<color>ff08002a</color>
				<width>4.0</width>
			</LineStyle>
		</Style>
		<Style id="branch_style10">
			<LineStyle>
				<color>ff08002a</color>
				<width>4.0</width>
			</LineStyle>
		</Style>
		<Style id="branch_style10">
			<LineStyle>
				<color>ff08002a</color>
				<width>4.0</width>
			</LineStyle>
		</Style>
		<Style id="branch_style10">
			<LineStyle>
				<color>ff08002a</color>
				<width>4.0</width>
			</LineStyle>
		</Style>
		<Style id="branch_style10">
			<LineStyle>
				<color>ff08002a</color>
				<width>4.0</width>
			</LineStyle>
		</Style>
		<Style id="branch_style10">
			<LineStyle>
				<color>ff08002a</color>
				<width>4.0</width>
			</LineStyle>
		</Style>
		<Style id="branch_style10">
			<LineStyle>
				<color>ff08002a</color>
				<width>4.0</width>
			</LineStyle>
		</Style>
		<Style id="branch_style10">
			<LineStyle>
				<color>ff08002a</color>
				<width>4.0</width>
			</LineStyle>
		</Style>
		<Style id="branch_style10">
			<LineStyle>
				<color>ff08002a</color>
				<width>4.0</width>
			</LineStyle>
		</Style>
		<Style id="branch_style10">
			<LineStyle>
				<color>ff08002a</color>
				<width>4.0</width>
			</LineStyle>
		</Style>
		<Style id="branch_style10">
			<LineStyle>
				<color>ff08002a</color>
				<width>4.0</width>
			</LineStyle>
		</Style>
		<Style id="branch_style10">
			<LineStyle>
				<color>ff08002a</color>
				<width>4.0</width>
			</LineStyle>
		</Style>
		<Style id="branch_style10">
			<LineStyle>
				<color>ff08002a</color>
				<width>4.0</width>
			</LineStyle>
		</Style>
		<Style id="branch_style10">
			<LineStyle>
				<color>ff08002a</color>
				<width>4.0</width>
			</LineStyle>
		</Style>
		<Style id="branch_style10">
			<LineStyle>
				<color>ff08002a</color>
				<width>4.0</width>
			</LineStyle>
		</Style>
		<Style id="branch_style10">
			<LineStyle>
				<color>ff08002a</color>
				<width>4.0</width>
			</LineStyle>
		</Style>
		<Style id="branch_style10">
			<LineStyle>
				<color>ff08002a</color>
				<width>4.0</width>
			</LineStyle>
		</Style>
		<Style id="branch_style10">
			<LineStyle>
				<color>ff08002a</color>
				<width>4.0</width>
			</LineStyle>
		</Style>
		<Style id="branch_style10">
			<LineStyle>
				<color>ff08002a</color>
				<width>4.0</width>
			</LineStyle>
		</Style>
		<Style id="branch_style10">
			<LineStyle>
				<color>ff08002a</color>
				<width>4.0</width>
			</LineStyle>
		</Style>
		<Style id="branch_style10">
			<LineStyle>
				<color>ff08002a</color>
				<width>4.0</width>
			</LineStyle>
		</Style>
		<Style id="branch_style10">
			<LineStyle>
				<color>ff08002a</color>
				<width>4.0</width>
			</LineStyle>
		</Style>
		<Style id="branch_style10">
			<LineStyle>
				<color>ff08002a</color>
				<width>4.0</width>
			</LineStyle>
		</Style>
		<Style id="branch_style10">
			<LineStyle>
				<color>ff08002a</color>
				<width>4.0</width>
			</LineStyle>
		</Style>
		<Style id="branch_style10">
			<LineStyle>
				<color>ff08002a</color>
				<width>4.0</width>
			</LineStyle>
		</Style>
		<Style id="branch_style10">
			<LineStyle>
				<color>ff08002a</color>
				<width>4.0</width>
			</LineStyle>
		</Style>
		<Style id="branch_style10">
			<LineStyle>
				<color>ff08002a</color>
				<width>4.0</width>
			</LineStyle>
		</Style>
		<Style id="branch_style10">
			<LineStyle>
				<color>ff08002a</color>
				<width>4.0</width>
			</LineStyle>
		</Style>
		<Style id="branch_style10">
			<LineStyle>
				<color>ff08002a</color>
				<width>4.0</width>
			</LineStyle>
		</Style>
		<Style id="branch_style10">
			<LineStyle>
				<color>ff08002a</color>
				<width>4.0</width>
			</LineStyle>
		</Style>
		<Style id="branch_style10">
			<LineStyle>
				<color>ff08002a</color>
				<width>4.0</width>
			</LineStyle>
		</Style>
		<Style id="branch_style10">
			<LineStyle>
				<color>ff08002a</color>
				<width>4.0</width>
			</LineStyle>
		</Style>
		<Style id="branch_style10">
			<LineStyle>
				<color>ff08002a</color>
				<width>4.0</width>
			</LineStyle>
		</Style>
		<Style id="branch_style10">
			<LineStyle>
				<color>ff08002a</color>
				<width>4.0</width>
			</LineStyle>
		</Style>
		<Style id="branch_style10">
			<LineStyle>
				<color>ff08002a</color>
				<width>4.0</width>
			</LineStyle>
		</Style>
		<Style id="branch_style10">
			<LineStyle>
				<color>ff08002a</color>
				<width>4.0</width>
			</LineStyle>
		</Style>
		<Style id="branch_style10">
			<LineStyle>
				<color>ff08002a</color>
				<width>4.0</width>
			</LineStyle>
		</Style>
		<Style id="branch_style10">
			<LineStyle>
				<color>ff08002a</color>
				<width>4.0</width>
			</LineStyle>
		</Style>
		<Style id="branch_style10">
			<LineStyle>
				<color>ff08002a</color>
				<width>4.0</width>
			</LineStyle>
		</Style>
		<Style id="branch_style10">
			<LineStyle>
				<color>ff08002a</color>
				<width>4.0</width>
			</LineStyle>
		</Style>
		<Style id="branch_style10">
			<LineStyle>
				<color>ff08002a</color>
				<width>4.0</width>
			</LineStyle>
		</Style>
		<Style id="branch_style10">
			<LineStyle>
				<color>ff08002a</color>
				<width>4.0</width>
			</LineStyle>
		</Style>
		<Style id="branch_style10">
			<LineStyle>
				<color>ff08002a</color>
				<width>4.0</width>
			</LineStyle>
		</Style>
		<Style id="branch_style10">
			<LineStyle>
				<color>ff08002a</color>
				<width>4.0</width>
			</LineStyle>
		</Style>
		<Style id="branch_style10">
			<LineStyle>
				<color>ff08002a</color>
				<width>4.0</width>
			</LineStyle>
		</Style>
		<Style id="branch_style10">
			<LineStyle>
				<color>ff08002a</color>
				<width>4.0</width>
			</LineStyle>
		</Style>
		<Style id="branch_style10">
			<LineStyle>
				<color>ff08002a</color>
				<width>4.0</width>
			</LineStyle>
		</Style>
		<Style id="branch_style10">
			<LineStyle>
				<color>ff08002a</color>
				<width>4.0</width>
			</LineStyle>
		</Style>
		<Style id="branch_style10">
			<LineStyle>
				<color>ff08002a</color>
				<width>4.0</width>
			</LineStyle>
		</Style>
		<Style id="branch_style10">
			<LineStyle>
				<color>ff08002a</color>
				<width>4.0</width>
			</LineStyle>
		</Style>
		<Style id="branch_style10">
			<LineStyle>
				<color>ff08002a</color>
				<width>4.0</width>
			</LineStyle>
		</Style>
		<Style id="branch_style10">
			<LineStyle>
				<color>ff08002a</color>
				<width>4.0</width>
			</LineStyle>
		</Style>
		<Style id="branch_style10">
			<LineStyle>
				<color>ff08002a</color>
				<width>4.0</width>
			</LineStyle>
		</Style>
		<Style id="branch_style10">
			<LineStyle>
				<color>ff08002a</color>
				<width>4.0</width>
			</LineStyle>
		</Style>
		<Style id="branch_style10">
			<LineStyle>
				<color>ff08002a</color>
				<width>4.0</width>
			</LineStyle>
		</Style>
		<Style id="branch_style10">
			<LineStyle>
				<color>ff08002a</color>
				<width>4.0</width>
			</LineStyle>
		</Style>
		<Style id="branch_style10">
			<LineStyle>
				<color>ff08002a</color>
				<width>4.0</width>
			</LineStyle>
		</Style>
		<Style id="branch_style10">
			<LineStyle>
				<color>ff08002a</color>
				<width>4.0</width>
			</LineStyle>
		</Style>
		<Style id="branch_style10">
			<LineStyle>
				<color>ff08002a</color>
				<width>4.0</width>
			</LineStyle>
		</Style>
		<Style id="branch_style10">
			<LineStyle>
				<color>ff08002a</color>
				<width>4.0</width>
			</LineStyle>
		</Style>
		<Style id="branch_style10">
			<LineStyle>
				<color>ff08002a</color>
				<width>4.0</width>
			</LineStyle>
		</Style>
		<Style id="branch_style10">
			<LineStyle>
				<color>ff08002a</color>
				<width>4.0</width>
			</LineStyle>
		</Style>
		<Style id="branch_style10">
			<LineStyle>
				<color>ff08002a</color>
				<width>4.0</width>
			</LineStyle>
		</Style>
		<Style id="branch_style10">
			<LineStyle>
				<color>ff08002a</color>
				<width>4.0</width>
			</LineStyle>
		</Style>
		<Style id="branch_style10">
			<LineStyle>
				<color>ff08002a</color>
				<width>4.0</width>
			</LineStyle>
		</Style>
		<Style id="branch_style10">
			<LineStyle>
				<color>ff08002a</color>
				<width>4.0</width>
			</LineStyle>
		</Style>
		<Style id="branch_style10">
			<LineStyle>
				<color>ff08002a</color>
				<width>4.0</width>
			</LineStyle>
		</Style>
		<Style id="branch_style10">
			<LineStyle>
				<color>ff08002a</color>
				<width>4.0</width>
			</LineStyle>
		</Style>
		<Style id="branch_style10">
			<LineStyle>
				<color>ff08002a</color>
				<width>4.0</width>
			</LineStyle>
		</Style>
		<Style id="branch_style10">
			<LineStyle>
				<color>ff08002a</color>
				<width>4.0</width>
			</LineStyle>
		</Style>
		<Style id="branch_style10">
			<LineStyle>
				<color>ff08002a</color>
				<width>4.0</width>
			</LineStyle>
		</Style>
		<Style id="branch_style10">
			<LineStyle>
				<color>ff08002a</color>
				<width>4.0</width>
			</LineStyle>
		</Style>
		<Style id="branch_style10">
			<LineStyle>
				<color>ff08002a</color>
				<width>4.0</width>
			</LineStyle>
		</Style>
		<Style id="branch_style10">
			<LineStyle>
				<color>ff08002a</color>
				<width>4.0</width>
			</LineStyle>
		</Style>
		<Style id="branch_style10">
			<LineStyle>
				<color>ff08002a</color>
				<width>4.0</width>
			</LineStyle>
		</Style>
		<Style id="branch_style10">
			<LineStyle>
				<color>ff08002a</color>
				<width>4.0</width>
			</LineStyle>
		</Style>
		<Style id="branch_style10">
			<LineStyle>
				<color>ff08002a</color>
				<width>4.0</width>
			</LineStyle>
		</Style>
		<Style id="branch_style10">
			<LineStyle>
				<color>ff08002a</color>
				<width>4.0</width>
			</LineStyle>
		</Style>
		<Style id="branch_style10">
			<LineStyle>
				<color>ff08002a</color>
				<width>4.0</width>
			</LineStyle>
		</Style>
		<Style id="branch_style10">
			<LineStyle>
				<color>ff08002a</color>
				<width>4.0</width>
			</LineStyle>
		</Style>
		<Style id="branch_style10">
			<LineStyle>
				<color>ff08002a</color>
				<width>4.0</width>
			</LineStyle>
		</Style>
		<Style id="branch_style10">
			<LineStyle>
				<color>ff08002a</color>
				<width>4.0</width>
			</LineStyle>
		</Style>
		<Style id="branch_style10">
			<LineStyle>
				<color>ff08002a</color>
				<width>4.0</width>
			</LineStyle>
		</Style>
		<Style id="branch_style10">
			<LineStyle>
				<color>ff08002a</color>
				<width>4.0</width>
			</LineStyle>
		</Style>
		<Style id="branch_style10">
			<LineStyle>
				<color>ff08002a</color>
				<width>4.0</width>
			</LineStyle>
		</Style>
		<Style id="branch_style10">
			<LineStyle>
				<color>ff08002a</color>
				<width>4.0</width>
			</LineStyle>
		</Style>
		<Style id="branch_style10">
			<LineStyle>
				<color>ff08002a</color>
				<width>4.0</width>
			</LineStyle>
		</Style>
		<Style id="branch_style10">
			<LineStyle>
				<color>ff08002a</color>
				<width>4.0</width>
			</LineStyle>
		</Style>
		<Style id="branch_style10">
			<LineStyle>
				<color>ff08002a</color>
				<width>4.0</width>
			</LineStyle>
		</Style>
		<Style id="branch_style10">
			<LineStyle>
				<color>ff08002a</color>
				<width>4.0</width>
			</LineStyle>
		</Style>
		<Style id="branch_style10">
			<LineStyle>
				<color>ff08002a</color>
				<width>4.0</width>
			</LineStyle>
		</Style>
		<Style id="branch_style11">
			<LineStyle>
				<color>ff0c013d</color>
				<width>4.0</width>
			</LineStyle>
		</Style>
		<Style id="branch_style11">
			<LineStyle>
				<color>ff0c013d</color>
				<width>4.0</width>
			</LineStyle>
		</Style>
		<Style id="branch_style11">
			<LineStyle>
				<color>ff0c013d</color>
				<width>4.0</width>
			</LineStyle>
		</Style>
		<Style id="branch_style11">
			<LineStyle>
				<color>ff0c013d</color>
				<width>4.0</width>
			</LineStyle>
		</Style>
		<Style id="branch_style11">
			<LineStyle>
				<color>ff0c013d</color>
				<width>4.0</width>
			</LineStyle>
		</Style>
		<Style id="branch_style11">
			<LineStyle>
				<color>ff0c013d</color>
				<width>4.0</width>
			</LineStyle>
		</Style>
		<Style id="branch_style11">
			<LineStyle>
				<color>ff0c013d</color>
				<width>4.0</width>
			</LineStyle>
		</Style>
		<Style id="branch_style11">
			<LineStyle>
				<color>ff0c013d</color>
				<width>4.0</width>
			</LineStyle>
		</Style>
		<Style id="branch_style11">
			<LineStyle>
				<color>ff0c013d</color>
				<width>4.0</width>
			</LineStyle>
		</Style>
		<Style id="branch_style11">
			<LineStyle>
				<color>ff0c013d</color>
				<width>4.0</width>
			</LineStyle>
		</Style>
		<Style id="branch_style11">
			<LineStyle>
				<color>ff0c013d</color>
				<width>4.0</width>
			</LineStyle>
		</Style>
		<Style id="branch_style11">
			<LineStyle>
				<color>ff0c013d</color>
				<width>4.0</width>
			</LineStyle>
		</Style>
		<Style id="branch_style11">
			<LineStyle>
				<color>ff0c013d</color>
				<width>4.0</width>
			</LineStyle>
		</Style>
		<Style id="branch_style11">
			<LineStyle>
				<color>ff0c013d</color>
				<width>4.0</width>
			</LineStyle>
		</Style>
		<Style id="branch_style11">
			<LineStyle>
				<color>ff0c013d</color>
				<width>4.0</width>
			</LineStyle>
		</Style>
		<Style id="branch_style11">
			<LineStyle>
				<color>ff0c013d</color>
				<width>4.0</width>
			</LineStyle>
		</Style>
		<Style id="branch_style11">
			<LineStyle>
				<color>ff0c013d</color>
				<width>4.0</width>
			</LineStyle>
		</Style>
		<Style id="branch_style11">
			<LineStyle>
				<color>ff0c013d</color>
				<width>4.0</width>
			</LineStyle>
		</Style>
		<Style id="branch_style11">
			<LineStyle>
				<color>ff0c013d</color>
				<width>4.0</width>
			</LineStyle>
		</Style>
		<Style id="branch_style11">
			<LineStyle>
				<color>ff0c013d</color>
				<width>4.0</width>
			</LineStyle>
		</Style>
		<Style id="branch_style11">
			<LineStyle>
				<color>ff0c013d</color>
				<width>4.0</width>
			</LineStyle>
		</Style>
		<Style id="branch_style11">
			<LineStyle>
				<color>ff0c013d</color>
				<width>4.0</width>
			</LineStyle>
		</Style>
		<Style id="branch_style11">
			<LineStyle>
				<color>ff0c013d</color>
				<width>4.0</width>
			</LineStyle>
		</Style>
		<Style id="branch_style11">
			<LineStyle>
				<color>ff0c013d</color>
				<width>4.0</width>
			</LineStyle>
		</Style>
		<Style id="branch_style11">
			<LineStyle>
				<color>ff0c013d</color>
				<width>4.0</width>
			</LineStyle>
		</Style>
		<Style id="branch_style11">
			<LineStyle>
				<color>ff0c013d</color>
				<width>4.0</width>
			</LineStyle>
		</Style>
		<Style id="branch_style11">
			<LineStyle>
				<color>ff0c013d</color>
				<width>4.0</width>
			</LineStyle>
		</Style>
		<Style id="branch_style11">
			<LineStyle>
				<color>ff0c013d</color>
				<width>4.0</width>
			</LineStyle>
		</Style>
		<Style id="branch_style11">
			<LineStyle>
				<color>ff0c013d</color>
				<width>4.0</width>
			</LineStyle>
		</Style>
		<Style id="branch_style11">
			<LineStyle>
				<color>ff0c013d</color>
				<width>4.0</width>
			</LineStyle>
		</Style>
		<Style id="branch_style11">
			<LineStyle>
				<color>ff0c013d</color>
				<width>4.0</width>
			</LineStyle>
		</Style>
		<Style id="branch_style11">
			<LineStyle>
				<color>ff0c013d</color>
				<width>4.0</width>
			</LineStyle>
		</Style>
		<Style id="branch_style11">
			<LineStyle>
				<color>ff0c013d</color>
				<width>4.0</width>
			</LineStyle>
		</Style>
		<Style id="branch_style11">
			<LineStyle>
				<color>ff0c013d</color>
				<width>4.0</width>
			</LineStyle>
		</Style>
		<Style id="branch_style11">
			<LineStyle>
				<color>ff0c013d</color>
				<width>4.0</width>
			</LineStyle>
		</Style>
		<Style id="branch_style11">
			<LineStyle>
				<color>ff0c013d</color>
				<width>4.0</width>
			</LineStyle>
		</Style>
		<Style id="branch_style11">
			<LineStyle>
				<color>ff0c013d</color>
				<width>4.0</width>
			</LineStyle>
		</Style>
		<Style id="branch_style11">
			<LineStyle>
				<color>ff0c013d</color>
				<width>4.0</width>
			</LineStyle>
		</Style>
		<Style id="branch_style11">
			<LineStyle>
				<color>ff0c013d</color>
				<width>4.0</width>
			</LineStyle>
		</Style>
		<Style id="branch_style11">
			<LineStyle>
				<color>ff0c013d</color>
				<width>4.0</width>
			</LineStyle>
		</Style>
		<Style id="branch_style11">
			<LineStyle>
				<color>ff0c013d</color>
				<width>4.0</width>
			</LineStyle>
		</Style>
		<Style id="branch_style11">
			<LineStyle>
				<color>ff0c013d</color>
				<width>4.0</width>
			</LineStyle>
		</Style>
		<Style id="branch_style11">
			<LineStyle>
				<color>ff0c013d</color>
				<width>4.0</width>
			</LineStyle>
		</Style>
		<Style id="branch_style11">
			<LineStyle>
				<color>ff0c013d</color>
				<width>4.0</width>
			</LineStyle>
		</Style>
		<Style id="branch_style11">
			<LineStyle>
				<color>ff0c013d</color>
				<width>4.0</width>
			</LineStyle>
		</Style>
		<Style id="branch_style11">
			<LineStyle>
				<color>ff0c013d</color>
				<width>4.0</width>
			</LineStyle>
		</Style>
		<Style id="branch_style11">
			<LineStyle>
				<color>ff0c013d</color>
				<width>4.0</width>
			</LineStyle>
		</Style>
		<Style id="branch_style11">
			<LineStyle>
				<color>ff0c013d</color>
				<width>4.0</width>
			</LineStyle>
		</Style>
		<Style id="branch_style11">
			<LineStyle>
				<color>ff0c013d</color>
				<width>4.0</width>
			</LineStyle>
		</Style>
		<Style id="branch_style11">
			<LineStyle>
				<color>ff0c013d</color>
				<width>4.0</width>
			</LineStyle>
		</Style>
		<Style id="branch_style11">
			<LineStyle>
				<color>ff0c013d</color>
				<width>4.0</width>
			</LineStyle>
		</Style>
		<Style id="branch_style11">
			<LineStyle>
				<color>ff0c013d</color>
				<width>4.0</width>
			</LineStyle>
		</Style>
		<Style id="branch_style11">
			<LineStyle>
				<color>ff0c013d</color>
				<width>4.0</width>
			</LineStyle>
		</Style>
		<Style id="branch_style11">
			<LineStyle>
				<color>ff0c013d</color>
				<width>4.0</width>
			</LineStyle>
		</Style>
		<Style id="branch_style11">
			<LineStyle>
				<color>ff0c013d</color>
				<width>4.0</width>
			</LineStyle>
		</Style>
		<Style id="branch_style11">
			<LineStyle>
				<color>ff0c013d</color>
				<width>4.0</width>
			</LineStyle>
		</Style>
		<Style id="branch_style11">
			<LineStyle>
				<color>ff0c013d</color>
				<width>4.0</width>
			</LineStyle>
		</Style>
		<Style id="branch_style11">
			<LineStyle>
				<color>ff0c013d</color>
				<width>4.0</width>
			</LineStyle>
		</Style>
		<Style id="branch_style11">
			<LineStyle>
				<color>ff0c013d</color>
				<width>4.0</width>
			</LineStyle>
		</Style>
		<Style id="branch_style11">
			<LineStyle>
				<color>ff0c013d</color>
				<width>4.0</width>
			</LineStyle>
		</Style>
		<Style id="branch_style11">
			<LineStyle>
				<color>ff0c013d</color>
				<width>4.0</width>
			</LineStyle>
		</Style>
		<Style id="branch_style11">
			<LineStyle>
				<color>ff0c013d</color>
				<width>4.0</width>
			</LineStyle>
		</Style>
		<Style id="branch_style11">
			<LineStyle>
				<color>ff0c013d</color>
				<width>4.0</width>
			</LineStyle>
		</Style>
		<Style id="branch_style11">
			<LineStyle>
				<color>ff0c013d</color>
				<width>4.0</width>
			</LineStyle>
		</Style>
		<Style id="branch_style11">
			<LineStyle>
				<color>ff0c013d</color>
				<width>4.0</width>
			</LineStyle>
		</Style>
		<Style id="branch_style11">
			<LineStyle>
				<color>ff0c013d</color>
				<width>4.0</width>
			</LineStyle>
		</Style>
		<Style id="branch_style11">
			<LineStyle>
				<color>ff0c013d</color>
				<width>4.0</width>
			</LineStyle>
		</Style>
		<Style id="branch_style11">
			<LineStyle>
				<color>ff0c013d</color>
				<width>4.0</width>
			</LineStyle>
		</Style>
		<Style id="branch_style11">
			<LineStyle>
				<color>ff0c013d</color>
				<width>4.0</width>
			</LineStyle>
		</Style>
		<Style id="branch_style11">
			<LineStyle>
				<color>ff0c013d</color>
				<width>4.0</width>
			</LineStyle>
		</Style>
		<Style id="branch_style11">
			<LineStyle>
				<color>ff0c013d</color>
				<width>4.0</width>
			</LineStyle>
		</Style>
		<Style id="branch_style11">
			<LineStyle>
				<color>ff0c013d</color>
				<width>4.0</width>
			</LineStyle>
		</Style>
		<Style id="branch_style11">
			<LineStyle>
				<color>ff0c013d</color>
				<width>4.0</width>
			</LineStyle>
		</Style>
		<Style id="branch_style11">
			<LineStyle>
				<color>ff0c013d</color>
				<width>4.0</width>
			</LineStyle>
		</Style>
		<Style id="branch_style11">
			<LineStyle>
				<color>ff0c013d</color>
				<width>4.0</width>
			</LineStyle>
		</Style>
		<Style id="branch_style11">
			<LineStyle>
				<color>ff0c013d</color>
				<width>4.0</width>
			</LineStyle>
		</Style>
		<Style id="branch_style11">
			<LineStyle>
				<color>ff0c013d</color>
				<width>4.0</width>
			</LineStyle>
		</Style>
		<Style id="branch_style11">
			<LineStyle>
				<color>ff0c013d</color>
				<width>4.0</width>
			</LineStyle>
		</Style>
		<Style id="branch_style11">
			<LineStyle>
				<color>ff0c013d</color>
				<width>4.0</width>
			</LineStyle>
		</Style>
		<Style id="branch_style11">
			<LineStyle>
				<color>ff0c013d</color>
				<width>4.0</width>
			</LineStyle>
		</Style>
		<Style id="branch_style11">
			<LineStyle>
				<color>ff0c013d</color>
				<width>4.0</width>
			</LineStyle>
		</Style>
		<Style id="branch_style11">
			<LineStyle>
				<color>ff0c013d</color>
				<width>4.0</width>
			</LineStyle>
		</Style>
		<Style id="branch_style11">
			<LineStyle>
				<color>ff0c013d</color>
				<width>4.0</width>
			</LineStyle>
		</Style>
		<Style id="branch_style11">
			<LineStyle>
				<color>ff0c013d</color>
				<width>4.0</width>
			</LineStyle>
		</Style>
		<Style id="branch_style11">
			<LineStyle>
				<color>ff0c013d</color>
				<width>4.0</width>
			</LineStyle>
		</Style>
		<Style id="branch_style11">
			<LineStyle>
				<color>ff0c013d</color>
				<width>4.0</width>
			</LineStyle>
		</Style>
		<Style id="branch_style11">
			<LineStyle>
				<color>ff0c013d</color>
				<width>4.0</width>
			</LineStyle>
		</Style>
		<Style id="branch_style11">
			<LineStyle>
				<color>ff0c013d</color>
				<width>4.0</width>
			</LineStyle>
		</Style>
		<Style id="branch_style11">
			<LineStyle>
				<color>ff0c013d</color>
				<width>4.0</width>
			</LineStyle>
		</Style>
		<Style id="branch_style11">
			<LineStyle>
				<color>ff0c013d</color>
				<width>4.0</width>
			</LineStyle>
		</Style>
		<Style id="branch_style11">
			<LineStyle>
				<color>ff0c013d</color>
				<width>4.0</width>
			</LineStyle>
		</Style>
		<Style id="branch_style11">
			<LineStyle>
				<color>ff0c013d</color>
				<width>4.0</width>
			</LineStyle>
		</Style>
		<Style id="branch_style11">
			<LineStyle>
				<color>ff0c013d</color>
				<width>4.0</width>
			</LineStyle>
		</Style>
		<Style id="branch_style11">
			<LineStyle>
				<color>ff0c013d</color>
				<width>4.0</width>
			</LineStyle>
		</Style>
		<Style id="branch_style11">
			<LineStyle>
				<color>ff0c013d</color>
				<width>4.0</width>
			</LineStyle>
		</Style>
		<Style id="branch_style11">
			<LineStyle>
				<color>ff0c013d</color>
				<width>4.0</width>
			</LineStyle>
		</Style>
		<Style id="branch_style11">
			<LineStyle>
				<color>ff0c013d</color>
				<width>4.0</width>
			</LineStyle>
		</Style>
		<Style id="branch_style11">
			<LineStyle>
				<color>ff0c013d</color>
				<width>4.0</width>
			</LineStyle>
		</Style>
		<Style id="branch_style11">
			<LineStyle>
				<color>ff0c013d</color>
				<width>4.0</width>
			</LineStyle>
		</Style>
		<Style id="branch_style11">
			<LineStyle>
				<color>ff0c013d</color>
				<width>4.0</width>
			</LineStyle>
		</Style>
		<Style id="branch_style12">
			<LineStyle>
				<color>ff0d0145</color>
				<width>4.0</width>
			</LineStyle>
		</Style>
		<Style id="branch_style12">
			<LineStyle>
				<color>ff0d0145</color>
				<width>4.0</width>
			</LineStyle>
		</Style>
		<Style id="branch_style12">
			<LineStyle>
				<color>ff0d0145</color>
				<width>4.0</width>
			</LineStyle>
		</Style>
		<Style id="branch_style12">
			<LineStyle>
				<color>ff0d0145</color>
				<width>4.0</width>
			</LineStyle>
		</Style>
		<Style id="branch_style12">
			<LineStyle>
				<color>ff0d0145</color>
				<width>4.0</width>
			</LineStyle>
		</Style>
		<Style id="branch_style12">
			<LineStyle>
				<color>ff0d0145</color>
				<width>4.0</width>
			</LineStyle>
		</Style>
		<Style id="branch_style12">
			<LineStyle>
				<color>ff0d0145</color>
				<width>4.0</width>
			</LineStyle>
		</Style>
		<Style id="branch_style12">
			<LineStyle>
				<color>ff0d0145</color>
				<width>4.0</width>
			</LineStyle>
		</Style>
		<Style id="branch_style12">
			<LineStyle>
				<color>ff0d0145</color>
				<width>4.0</width>
			</LineStyle>
		</Style>
		<Style id="branch_style12">
			<LineStyle>
				<color>ff0d0145</color>
				<width>4.0</width>
			</LineStyle>
		</Style>
		<Style id="branch_style12">
			<LineStyle>
				<color>ff0d0145</color>
				<width>4.0</width>
			</LineStyle>
		</Style>
		<Style id="branch_style12">
			<LineStyle>
				<color>ff0d0145</color>
				<width>4.0</width>
			</LineStyle>
		</Style>
		<Style id="branch_style12">
			<LineStyle>
				<color>ff0d0145</color>
				<width>4.0</width>
			</LineStyle>
		</Style>
		<Style id="branch_style12">
			<LineStyle>
				<color>ff0d0145</color>
				<width>4.0</width>
			</LineStyle>
		</Style>
		<Style id="branch_style12">
			<LineStyle>
				<color>ff0d0145</color>
				<width>4.0</width>
			</LineStyle>
		</Style>
		<Style id="branch_style12">
			<LineStyle>
				<color>ff0d0145</color>
				<width>4.0</width>
			</LineStyle>
		</Style>
		<Style id="branch_style12">
			<LineStyle>
				<color>ff0d0145</color>
				<width>4.0</width>
			</LineStyle>
		</Style>
		<Style id="branch_style12">
			<LineStyle>
				<color>ff0d0145</color>
				<width>4.0</width>
			</LineStyle>
		</Style>
		<Style id="branch_style12">
			<LineStyle>
				<color>ff0d0145</color>
				<width>4.0</width>
			</LineStyle>
		</Style>
		<Style id="branch_style12">
			<LineStyle>
				<color>ff0d0145</color>
				<width>4.0</width>
			</LineStyle>
		</Style>
		<Style id="branch_style12">
			<LineStyle>
				<color>ff0d0145</color>
				<width>4.0</width>
			</LineStyle>
		</Style>
		<Style id="branch_style12">
			<LineStyle>
				<color>ff0d0145</color>
				<width>4.0</width>
			</LineStyle>
		</Style>
		<Style id="branch_style12">
			<LineStyle>
				<color>ff0d0145</color>
				<width>4.0</width>
			</LineStyle>
		</Style>
		<Style id="branch_style12">
			<LineStyle>
				<color>ff0d0145</color>
				<width>4.0</width>
			</LineStyle>
		</Style>
		<Style id="branch_style12">
			<LineStyle>
				<color>ff0d0145</color>
				<width>4.0</width>
			</LineStyle>
		</Style>
		<Style id="branch_style12">
			<LineStyle>
				<color>ff0d0145</color>
				<width>4.0</width>
			</LineStyle>
		</Style>
		<Style id="branch_style12">
			<LineStyle>
				<color>ff0d0145</color>
				<width>4.0</width>
			</LineStyle>
		</Style>
		<Style id="branch_style12">
			<LineStyle>
				<color>ff0d0145</color>
				<width>4.0</width>
			</LineStyle>
		</Style>
		<Style id="branch_style12">
			<LineStyle>
				<color>ff0d0145</color>
				<width>4.0</width>
			</LineStyle>
		</Style>
		<Style id="branch_style12">
			<LineStyle>
				<color>ff0d0145</color>
				<width>4.0</width>
			</LineStyle>
		</Style>
		<Style id="branch_style12">
			<LineStyle>
				<color>ff0d0145</color>
				<width>4.0</width>
			</LineStyle>
		</Style>
		<Style id="branch_style12">
			<LineStyle>
				<color>ff0d0145</color>
				<width>4.0</width>
			</LineStyle>
		</Style>
		<Style id="branch_style12">
			<LineStyle>
				<color>ff0d0145</color>
				<width>4.0</width>
			</LineStyle>
		</Style>
		<Style id="branch_style12">
			<LineStyle>
				<color>ff0d0145</color>
				<width>4.0</width>
			</LineStyle>
		</Style>
		<Style id="branch_style12">
			<LineStyle>
				<color>ff0d0145</color>
				<width>4.0</width>
			</LineStyle>
		</Style>
		<Style id="branch_style12">
			<LineStyle>
				<color>ff0d0145</color>
				<width>4.0</width>
			</LineStyle>
		</Style>
		<Style id="branch_style12">
			<LineStyle>
				<color>ff0d0145</color>
				<width>4.0</width>
			</LineStyle>
		</Style>
		<Style id="branch_style12">
			<LineStyle>
				<color>ff0d0145</color>
				<width>4.0</width>
			</LineStyle>
		</Style>
		<Style id="branch_style12">
			<LineStyle>
				<color>ff0d0145</color>
				<width>4.0</width>
			</LineStyle>
		</Style>
		<Style id="branch_style12">
			<LineStyle>
				<color>ff0d0145</color>
				<width>4.0</width>
			</LineStyle>
		</Style>
		<Style id="branch_style12">
			<LineStyle>
				<color>ff0d0145</color>
				<width>4.0</width>
			</LineStyle>
		</Style>
		<Style id="branch_style12">
			<LineStyle>
				<color>ff0d0145</color>
				<width>4.0</width>
			</LineStyle>
		</Style>
		<Style id="branch_style12">
			<LineStyle>
				<color>ff0d0145</color>
				<width>4.0</width>
			</LineStyle>
		</Style>
		<Style id="branch_style12">
			<LineStyle>
				<color>ff0d0145</color>
				<width>4.0</width>
			</LineStyle>
		</Style>
		<Style id="branch_style12">
			<LineStyle>
				<color>ff0d0145</color>
				<width>4.0</width>
			</LineStyle>
		</Style>
		<Style id="branch_style12">
			<LineStyle>
				<color>ff0d0145</color>
				<width>4.0</width>
			</LineStyle>
		</Style>
		<Style id="branch_style12">
			<LineStyle>
				<color>ff0d0145</color>
				<width>4.0</width>
			</LineStyle>
		</Style>
		<Style id="branch_style12">
			<LineStyle>
				<color>ff0d0145</color>
				<width>4.0</width>
			</LineStyle>
		</Style>
		<Style id="branch_style12">
			<LineStyle>
				<color>ff0d0145</color>
				<width>4.0</width>
			</LineStyle>
		</Style>
		<Style id="branch_style12">
			<LineStyle>
				<color>ff0d0145</color>
				<width>4.0</width>
			</LineStyle>
		</Style>
		<Style id="branch_style12">
			<LineStyle>
				<color>ff0d0145</color>
				<width>4.0</width>
			</LineStyle>
		</Style>
		<Style id="branch_style12">
			<LineStyle>
				<color>ff0d0145</color>
				<width>4.0</width>
			</LineStyle>
		</Style>
		<Style id="branch_style12">
			<LineStyle>
				<color>ff0d0145</color>
				<width>4.0</width>
			</LineStyle>
		</Style>
		<Style id="branch_style12">
			<LineStyle>
				<color>ff0d0145</color>
				<width>4.0</width>
			</LineStyle>
		</Style>
		<Style id="branch_style12">
			<LineStyle>
				<color>ff0d0145</color>
				<width>4.0</width>
			</LineStyle>
		</Style>
		<Style id="branch_style12">
			<LineStyle>
				<color>ff0d0145</color>
				<width>4.0</width>
			</LineStyle>
		</Style>
		<Style id="branch_style12">
			<LineStyle>
				<color>ff0d0145</color>
				<width>4.0</width>
			</LineStyle>
		</Style>
		<Style id="branch_style12">
			<LineStyle>
				<color>ff0d0145</color>
				<width>4.0</width>
			</LineStyle>
		</Style>
		<Style id="branch_style12">
			<LineStyle>
				<color>ff0d0145</color>
				<width>4.0</width>
			</LineStyle>
		</Style>
		<Style id="branch_style12">
			<LineStyle>
				<color>ff0d0145</color>
				<width>4.0</width>
			</LineStyle>
		</Style>
		<Style id="branch_style12">
			<LineStyle>
				<color>ff0d0145</color>
				<width>4.0</width>
			</LineStyle>
		</Style>
		<Style id="branch_style12">
			<LineStyle>
				<color>ff0d0145</color>
				<width>4.0</width>
			</LineStyle>
		</Style>
		<Style id="branch_style12">
			<LineStyle>
				<color>ff0d0145</color>
				<width>4.0</width>
			</LineStyle>
		</Style>
		<Style id="branch_style12">
			<LineStyle>
				<color>ff0d0145</color>
				<width>4.0</width>
			</LineStyle>
		</Style>
		<Style id="branch_style12">
			<LineStyle>
				<color>ff0d0145</color>
				<width>4.0</width>
			</LineStyle>
		</Style>
		<Style id="branch_style12">
			<LineStyle>
				<color>ff0d0145</color>
				<width>4.0</width>
			</LineStyle>
		</Style>
		<Style id="branch_style12">
			<LineStyle>
				<color>ff0d0145</color>
				<width>4.0</width>
			</LineStyle>
		</Style>
		<Style id="branch_style12">
			<LineStyle>
				<color>ff0d0145</color>
				<width>4.0</width>
			</LineStyle>
		</Style>
		<Style id="branch_style12">
			<LineStyle>
				<color>ff0d0145</color>
				<width>4.0</width>
			</LineStyle>
		</Style>
		<Style id="branch_style12">
			<LineStyle>
				<color>ff0d0145</color>
				<width>4.0</width>
			</LineStyle>
		</Style>
		<Style id="branch_style12">
			<LineStyle>
				<color>ff0d0145</color>
				<width>4.0</width>
			</LineStyle>
		</Style>
		<Style id="branch_style12">
			<LineStyle>
				<color>ff0d0145</color>
				<width>4.0</width>
			</LineStyle>
		</Style>
		<Style id="branch_style12">
			<LineStyle>
				<color>ff0d0145</color>
				<width>4.0</width>
			</LineStyle>
		</Style>
		<Style id="branch_style12">
			<LineStyle>
				<color>ff0d0145</color>
				<width>4.0</width>
			</LineStyle>
		</Style>
		<Style id="branch_style12">
			<LineStyle>
				<color>ff0d0145</color>
				<width>4.0</width>
			</LineStyle>
		</Style>
		<Style id="branch_style12">
			<LineStyle>
				<color>ff0d0145</color>
				<width>4.0</width>
			</LineStyle>
		</Style>
		<Style id="branch_style12">
			<LineStyle>
				<color>ff0d0145</color>
				<width>4.0</width>
			</LineStyle>
		</Style>
		<Style id="branch_style12">
			<LineStyle>
				<color>ff0d0145</color>
				<width>4.0</width>
			</LineStyle>
		</Style>
		<Style id="branch_style12">
			<LineStyle>
				<color>ff0d0145</color>
				<width>4.0</width>
			</LineStyle>
		</Style>
		<Style id="branch_style12">
			<LineStyle>
				<color>ff0d0145</color>
				<width>4.0</width>
			</LineStyle>
		</Style>
		<Style id="branch_style12">
			<LineStyle>
				<color>ff0d0145</color>
				<width>4.0</width>
			</LineStyle>
		</Style>
		<Style id="branch_style12">
			<LineStyle>
				<color>ff0d0145</color>
				<width>4.0</width>
			</LineStyle>
		</Style>
		<Style id="branch_style12">
			<LineStyle>
				<color>ff0d0145</color>
				<width>4.0</width>
			</LineStyle>
		</Style>
		<Style id="branch_style12">
			<LineStyle>
				<color>ff0d0145</color>
				<width>4.0</width>
			</LineStyle>
		</Style>
		<Style id="branch_style12">
			<LineStyle>
				<color>ff0d0145</color>
				<width>4.0</width>
			</LineStyle>
		</Style>
		<Style id="branch_style12">
			<LineStyle>
				<color>ff0d0145</color>
				<width>4.0</width>
			</LineStyle>
		</Style>
		<Style id="branch_style12">
			<LineStyle>
				<color>ff0d0145</color>
				<width>4.0</width>
			</LineStyle>
		</Style>
		<Style id="branch_style12">
			<LineStyle>
				<color>ff0d0145</color>
				<width>4.0</width>
			</LineStyle>
		</Style>
		<Style id="branch_style12">
			<LineStyle>
				<color>ff0d0145</color>
				<width>4.0</width>
			</LineStyle>
		</Style>
		<Style id="branch_style12">
			<LineStyle>
				<color>ff0d0145</color>
				<width>4.0</width>
			</LineStyle>
		</Style>
		<Style id="branch_style12">
			<LineStyle>
				<color>ff0d0145</color>
				<width>4.0</width>
			</LineStyle>
		</Style>
		<Style id="branch_style12">
			<LineStyle>
				<color>ff0d0145</color>
				<width>4.0</width>
			</LineStyle>
		</Style>
		<Style id="branch_style12">
			<LineStyle>
				<color>ff0d0145</color>
				<width>4.0</width>
			</LineStyle>
		</Style>
		<Style id="branch_style12">
			<LineStyle>
				<color>ff0d0145</color>
				<width>4.0</width>
			</LineStyle>
		</Style>
		<Style id="branch_style12">
			<LineStyle>
				<color>ff0d0145</color>
				<width>4.0</width>
			</LineStyle>
		</Style>
		<Style id="branch_style12">
			<LineStyle>
				<color>ff0d0145</color>
				<width>4.0</width>
			</LineStyle>
		</Style>
		<Style id="branch_style12">
			<LineStyle>
				<color>ff0d0145</color>
				<width>4.0</width>
			</LineStyle>
		</Style>
		<Style id="branch_style12">
			<LineStyle>
				<color>ff0d0145</color>
				<width>4.0</width>
			</LineStyle>
		</Style>
		<Style id="branch_style12">
			<LineStyle>
				<color>ff0d0145</color>
				<width>4.0</width>
			</LineStyle>
		</Style>
		<Style id="branch_style12">
			<LineStyle>
				<color>ff0d0145</color>
				<width>4.0</width>
			</LineStyle>
		</Style>
		<Style id="branch_style13">
			<LineStyle>
				<color>ff0e0149</color>
				<width>4.0</width>
			</LineStyle>
		</Style>
		<Style id="branch_style13">
			<LineStyle>
				<color>ff0e0149</color>
				<width>4.0</width>
			</LineStyle>
		</Style>
		<Style id="branch_style13">
			<LineStyle>
				<color>ff0e0149</color>
				<width>4.0</width>
			</LineStyle>
		</Style>
		<Style id="branch_style13">
			<LineStyle>
				<color>ff0e0149</color>
				<width>4.0</width>
			</LineStyle>
		</Style>
		<Style id="branch_style13">
			<LineStyle>
				<color>ff0e0149</color>
				<width>4.0</width>
			</LineStyle>
		</Style>
		<Style id="branch_style13">
			<LineStyle>
				<color>ff0e0149</color>
				<width>4.0</width>
			</LineStyle>
		</Style>
		<Style id="branch_style13">
			<LineStyle>
				<color>ff0e0149</color>
				<width>4.0</width>
			</LineStyle>
		</Style>
		<Style id="branch_style13">
			<LineStyle>
				<color>ff0e0149</color>
				<width>4.0</width>
			</LineStyle>
		</Style>
		<Style id="branch_style13">
			<LineStyle>
				<color>ff0e0149</color>
				<width>4.0</width>
			</LineStyle>
		</Style>
		<Style id="branch_style13">
			<LineStyle>
				<color>ff0e0149</color>
				<width>4.0</width>
			</LineStyle>
		</Style>
		<Style id="branch_style13">
			<LineStyle>
				<color>ff0e0149</color>
				<width>4.0</width>
			</LineStyle>
		</Style>
		<Style id="branch_style13">
			<LineStyle>
				<color>ff0e0149</color>
				<width>4.0</width>
			</LineStyle>
		</Style>
		<Style id="branch_style13">
			<LineStyle>
				<color>ff0e0149</color>
				<width>4.0</width>
			</LineStyle>
		</Style>
		<Style id="branch_style13">
			<LineStyle>
				<color>ff0e0149</color>
				<width>4.0</width>
			</LineStyle>
		</Style>
		<Style id="branch_style13">
			<LineStyle>
				<color>ff0e0149</color>
				<width>4.0</width>
			</LineStyle>
		</Style>
		<Style id="branch_style13">
			<LineStyle>
				<color>ff0e0149</color>
				<width>4.0</width>
			</LineStyle>
		</Style>
		<Style id="branch_style13">
			<LineStyle>
				<color>ff0e0149</color>
				<width>4.0</width>
			</LineStyle>
		</Style>
		<Style id="branch_style13">
			<LineStyle>
				<color>ff0e0149</color>
				<width>4.0</width>
			</LineStyle>
		</Style>
		<Style id="branch_style13">
			<LineStyle>
				<color>ff0e0149</color>
				<width>4.0</width>
			</LineStyle>
		</Style>
		<Style id="branch_style13">
			<LineStyle>
				<color>ff0e0149</color>
				<width>4.0</width>
			</LineStyle>
		</Style>
		<Style id="branch_style13">
			<LineStyle>
				<color>ff0e0149</color>
				<width>4.0</width>
			</LineStyle>
		</Style>
		<Style id="branch_style13">
			<LineStyle>
				<color>ff0e0149</color>
				<width>4.0</width>
			</LineStyle>
		</Style>
		<Style id="branch_style13">
			<LineStyle>
				<color>ff0e0149</color>
				<width>4.0</width>
			</LineStyle>
		</Style>
		<Style id="branch_style13">
			<LineStyle>
				<color>ff0e0149</color>
				<width>4.0</width>
			</LineStyle>
		</Style>
		<Style id="branch_style13">
			<LineStyle>
				<color>ff0e0149</color>
				<width>4.0</width>
			</LineStyle>
		</Style>
		<Style id="branch_style13">
			<LineStyle>
				<color>ff0e0149</color>
				<width>4.0</width>
			</LineStyle>
		</Style>
		<Style id="branch_style13">
			<LineStyle>
				<color>ff0e0149</color>
				<width>4.0</width>
			</LineStyle>
		</Style>
		<Style id="branch_style13">
			<LineStyle>
				<color>ff0e0149</color>
				<width>4.0</width>
			</LineStyle>
		</Style>
		<Style id="branch_style13">
			<LineStyle>
				<color>ff0e0149</color>
				<width>4.0</width>
			</LineStyle>
		</Style>
		<Style id="branch_style13">
			<LineStyle>
				<color>ff0e0149</color>
				<width>4.0</width>
			</LineStyle>
		</Style>
		<Style id="branch_style13">
			<LineStyle>
				<color>ff0e0149</color>
				<width>4.0</width>
			</LineStyle>
		</Style>
		<Style id="branch_style13">
			<LineStyle>
				<color>ff0e0149</color>
				<width>4.0</width>
			</LineStyle>
		</Style>
		<Style id="branch_style13">
			<LineStyle>
				<color>ff0e0149</color>
				<width>4.0</width>
			</LineStyle>
		</Style>
		<Style id="branch_style13">
			<LineStyle>
				<color>ff0e0149</color>
				<width>4.0</width>
			</LineStyle>
		</Style>
		<Style id="branch_style13">
			<LineStyle>
				<color>ff0e0149</color>
				<width>4.0</width>
			</LineStyle>
		</Style>
		<Style id="branch_style13">
			<LineStyle>
				<color>ff0e0149</color>
				<width>4.0</width>
			</LineStyle>
		</Style>
		<Style id="branch_style13">
			<LineStyle>
				<color>ff0e0149</color>
				<width>4.0</width>
			</LineStyle>
		</Style>
		<Style id="branch_style13">
			<LineStyle>
				<color>ff0e0149</color>
				<width>4.0</width>
			</LineStyle>
		</Style>
		<Style id="branch_style13">
			<LineStyle>
				<color>ff0e0149</color>
				<width>4.0</width>
			</LineStyle>
		</Style>
		<Style id="branch_style13">
			<LineStyle>
				<color>ff0e0149</color>
				<width>4.0</width>
			</LineStyle>
		</Style>
		<Style id="branch_style13">
			<LineStyle>
				<color>ff0e0149</color>
				<width>4.0</width>
			</LineStyle>
		</Style>
		<Style id="branch_style13">
			<LineStyle>
				<color>ff0e0149</color>
				<width>4.0</width>
			</LineStyle>
		</Style>
		<Style id="branch_style13">
			<LineStyle>
				<color>ff0e0149</color>
				<width>4.0</width>
			</LineStyle>
		</Style>
		<Style id="branch_style13">
			<LineStyle>
				<color>ff0e0149</color>
				<width>4.0</width>
			</LineStyle>
		</Style>
		<Style id="branch_style13">
			<LineStyle>
				<color>ff0e0149</color>
				<width>4.0</width>
			</LineStyle>
		</Style>
		<Style id="branch_style13">
			<LineStyle>
				<color>ff0e0149</color>
				<width>4.0</width>
			</LineStyle>
		</Style>
		<Style id="branch_style13">
			<LineStyle>
				<color>ff0e0149</color>
				<width>4.0</width>
			</LineStyle>
		</Style>
		<Style id="branch_style13">
			<LineStyle>
				<color>ff0e0149</color>
				<width>4.0</width>
			</LineStyle>
		</Style>
		<Style id="branch_style13">
			<LineStyle>
				<color>ff0e0149</color>
				<width>4.0</width>
			</LineStyle>
		</Style>
		<Style id="branch_style13">
			<LineStyle>
				<color>ff0e0149</color>
				<width>4.0</width>
			</LineStyle>
		</Style>
		<Style id="branch_style13">
			<LineStyle>
				<color>ff0e0149</color>
				<width>4.0</width>
			</LineStyle>
		</Style>
		<Style id="branch_style13">
			<LineStyle>
				<color>ff0e0149</color>
				<width>4.0</width>
			</LineStyle>
		</Style>
		<Style id="branch_style13">
			<LineStyle>
				<color>ff0e0149</color>
				<width>4.0</width>
			</LineStyle>
		</Style>
		<Style id="branch_style13">
			<LineStyle>
				<color>ff0e0149</color>
				<width>4.0</width>
			</LineStyle>
		</Style>
		<Style id="branch_style13">
			<LineStyle>
				<color>ff0e0149</color>
				<width>4.0</width>
			</LineStyle>
		</Style>
		<Style id="branch_style13">
			<LineStyle>
				<color>ff0e0149</color>
				<width>4.0</width>
			</LineStyle>
		</Style>
		<Style id="branch_style13">
			<LineStyle>
				<color>ff0e0149</color>
				<width>4.0</width>
			</LineStyle>
		</Style>
		<Style id="branch_style13">
			<LineStyle>
				<color>ff0e0149</color>
				<width>4.0</width>
			</LineStyle>
		</Style>
		<Style id="branch_style13">
			<LineStyle>
				<color>ff0e0149</color>
				<width>4.0</width>
			</LineStyle>
		</Style>
		<Style id="branch_style13">
			<LineStyle>
				<color>ff0e0149</color>
				<width>4.0</width>
			</LineStyle>
		</Style>
		<Style id="branch_style13">
			<LineStyle>
				<color>ff0e0149</color>
				<width>4.0</width>
			</LineStyle>
		</Style>
		<Style id="branch_style13">
			<LineStyle>
				<color>ff0e0149</color>
				<width>4.0</width>
			</LineStyle>
		</Style>
		<Style id="branch_style13">
			<LineStyle>
				<color>ff0e0149</color>
				<width>4.0</width>
			</LineStyle>
		</Style>
		<Style id="branch_style13">
			<LineStyle>
				<color>ff0e0149</color>
				<width>4.0</width>
			</LineStyle>
		</Style>
		<Style id="branch_style13">
			<LineStyle>
				<color>ff0e0149</color>
				<width>4.0</width>
			</LineStyle>
		</Style>
		<Style id="branch_style13">
			<LineStyle>
				<color>ff0e0149</color>
				<width>4.0</width>
			</LineStyle>
		</Style>
		<Style id="branch_style13">
			<LineStyle>
				<color>ff0e0149</color>
				<width>4.0</width>
			</LineStyle>
		</Style>
		<Style id="branch_style13">
			<LineStyle>
				<color>ff0e0149</color>
				<width>4.0</width>
			</LineStyle>
		</Style>
		<Style id="branch_style13">
			<LineStyle>
				<color>ff0e0149</color>
				<width>4.0</width>
			</LineStyle>
		</Style>
		<Style id="branch_style13">
			<LineStyle>
				<color>ff0e0149</color>
				<width>4.0</width>
			</LineStyle>
		</Style>
		<Style id="branch_style13">
			<LineStyle>
				<color>ff0e0149</color>
				<width>4.0</width>
			</LineStyle>
		</Style>
		<Style id="branch_style13">
			<LineStyle>
				<color>ff0e0149</color>
				<width>4.0</width>
			</LineStyle>
		</Style>
		<Style id="branch_style13">
			<LineStyle>
				<color>ff0e0149</color>
				<width>4.0</width>
			</LineStyle>
		</Style>
		<Style id="branch_style13">
			<LineStyle>
				<color>ff0e0149</color>
				<width>4.0</width>
			</LineStyle>
		</Style>
		<Style id="branch_style13">
			<LineStyle>
				<color>ff0e0149</color>
				<width>4.0</width>
			</LineStyle>
		</Style>
		<Style id="branch_style13">
			<LineStyle>
				<color>ff0e0149</color>
				<width>4.0</width>
			</LineStyle>
		</Style>
		<Style id="branch_style13">
			<LineStyle>
				<color>ff0e0149</color>
				<width>4.0</width>
			</LineStyle>
		</Style>
		<Style id="branch_style13">
			<LineStyle>
				<color>ff0e0149</color>
				<width>4.0</width>
			</LineStyle>
		</Style>
		<Style id="branch_style13">
			<LineStyle>
				<color>ff0e0149</color>
				<width>4.0</width>
			</LineStyle>
		</Style>
		<Style id="branch_style13">
			<LineStyle>
				<color>ff0e0149</color>
				<width>4.0</width>
			</LineStyle>
		</Style>
		<Style id="branch_style13">
			<LineStyle>
				<color>ff0e0149</color>
				<width>4.0</width>
			</LineStyle>
		</Style>
		<Style id="branch_style13">
			<LineStyle>
				<color>ff0e0149</color>
				<width>4.0</width>
			</LineStyle>
		</Style>
		<Style id="branch_style13">
			<LineStyle>
				<color>ff0e0149</color>
				<width>4.0</width>
			</LineStyle>
		</Style>
		<Style id="branch_style13">
			<LineStyle>
				<color>ff0e0149</color>
				<width>4.0</width>
			</LineStyle>
		</Style>
		<Style id="branch_style13">
			<LineStyle>
				<color>ff0e0149</color>
				<width>4.0</width>
			</LineStyle>
		</Style>
		<Style id="branch_style13">
			<LineStyle>
				<color>ff0e0149</color>
				<width>4.0</width>
			</LineStyle>
		</Style>
		<Style id="branch_style13">
			<LineStyle>
				<color>ff0e0149</color>
				<width>4.0</width>
			</LineStyle>
		</Style>
		<Style id="branch_style13">
			<LineStyle>
				<color>ff0e0149</color>
				<width>4.0</width>
			</LineStyle>
		</Style>
		<Style id="branch_style13">
			<LineStyle>
				<color>ff0e0149</color>
				<width>4.0</width>
			</LineStyle>
		</Style>
		<Style id="branch_style13">
			<LineStyle>
				<color>ff0e0149</color>
				<width>4.0</width>
			</LineStyle>
		</Style>
		<Style id="branch_style13">
			<LineStyle>
				<color>ff0e0149</color>
				<width>4.0</width>
			</LineStyle>
		</Style>
		<Style id="branch_style13">
			<LineStyle>
				<color>ff0e0149</color>
				<width>4.0</width>
			</LineStyle>
		</Style>
		<Style id="branch_style13">
			<LineStyle>
				<color>ff0e0149</color>
				<width>4.0</width>
			</LineStyle>
		</Style>
		<Style id="branch_style13">
			<LineStyle>
				<color>ff0e0149</color>
				<width>4.0</width>
			</LineStyle>
		</Style>
		<Style id="branch_style13">
			<LineStyle>
				<color>ff0e0149</color>
				<width>4.0</width>
			</LineStyle>
		</Style>
		<Style id="branch_style13">
			<LineStyle>
				<color>ff0e0149</color>
				<width>4.0</width>
			</LineStyle>
		</Style>
		<Style id="branch_style13">
			<LineStyle>
				<color>ff0e0149</color>
				<width>4.0</width>
			</LineStyle>
		</Style>
		<Style id="branch_style13">
			<LineStyle>
				<color>ff0e0149</color>
				<width>4.0</width>
			</LineStyle>
		</Style>
		<Style id="branch_style13">
			<LineStyle>
				<color>ff0e0149</color>
				<width>4.0</width>
			</LineStyle>
		</Style>
		<Style id="branch_style13">
			<LineStyle>
				<color>ff0e0149</color>
				<width>4.0</width>
			</LineStyle>
		</Style>
		<Style id="branch_style14">
			<LineStyle>
				<color>ff140266</color>
				<width>4.0</width>
			</LineStyle>
		</Style>
		<Style id="branch_style14">
			<LineStyle>
				<color>ff140266</color>
				<width>4.0</width>
			</LineStyle>
		</Style>
		<Style id="branch_style14">
			<LineStyle>
				<color>ff140266</color>
				<width>4.0</width>
			</LineStyle>
		</Style>
		<Style id="branch_style14">
			<LineStyle>
				<color>ff140266</color>
				<width>4.0</width>
			</LineStyle>
		</Style>
		<Style id="branch_style14">
			<LineStyle>
				<color>ff140266</color>
				<width>4.0</width>
			</LineStyle>
		</Style>
		<Style id="branch_style14">
			<LineStyle>
				<color>ff140266</color>
				<width>4.0</width>
			</LineStyle>
		</Style>
		<Style id="branch_style14">
			<LineStyle>
				<color>ff140266</color>
				<width>4.0</width>
			</LineStyle>
		</Style>
		<Style id="branch_style14">
			<LineStyle>
				<color>ff140266</color>
				<width>4.0</width>
			</LineStyle>
		</Style>
		<Style id="branch_style14">
			<LineStyle>
				<color>ff140266</color>
				<width>4.0</width>
			</LineStyle>
		</Style>
		<Style id="branch_style14">
			<LineStyle>
				<color>ff140266</color>
				<width>4.0</width>
			</LineStyle>
		</Style>
		<Style id="branch_style14">
			<LineStyle>
				<color>ff140266</color>
				<width>4.0</width>
			</LineStyle>
		</Style>
		<Style id="branch_style14">
			<LineStyle>
				<color>ff140266</color>
				<width>4.0</width>
			</LineStyle>
		</Style>
		<Style id="branch_style14">
			<LineStyle>
				<color>ff140266</color>
				<width>4.0</width>
			</LineStyle>
		</Style>
		<Style id="branch_style14">
			<LineStyle>
				<color>ff140266</color>
				<width>4.0</width>
			</LineStyle>
		</Style>
		<Style id="branch_style14">
			<LineStyle>
				<color>ff140266</color>
				<width>4.0</width>
			</LineStyle>
		</Style>
		<Style id="branch_style14">
			<LineStyle>
				<color>ff140266</color>
				<width>4.0</width>
			</LineStyle>
		</Style>
		<Style id="branch_style14">
			<LineStyle>
				<color>ff140266</color>
				<width>4.0</width>
			</LineStyle>
		</Style>
		<Style id="branch_style14">
			<LineStyle>
				<color>ff140266</color>
				<width>4.0</width>
			</LineStyle>
		</Style>
		<Style id="branch_style14">
			<LineStyle>
				<color>ff140266</color>
				<width>4.0</width>
			</LineStyle>
		</Style>
		<Style id="branch_style14">
			<LineStyle>
				<color>ff140266</color>
				<width>4.0</width>
			</LineStyle>
		</Style>
		<Style id="branch_style14">
			<LineStyle>
				<color>ff140266</color>
				<width>4.0</width>
			</LineStyle>
		</Style>
		<Style id="branch_style14">
			<LineStyle>
				<color>ff140266</color>
				<width>4.0</width>
			</LineStyle>
		</Style>
		<Style id="branch_style14">
			<LineStyle>
				<color>ff140266</color>
				<width>4.0</width>
			</LineStyle>
		</Style>
		<Style id="branch_style14">
			<LineStyle>
				<color>ff140266</color>
				<width>4.0</width>
			</LineStyle>
		</Style>
		<Style id="branch_style14">
			<LineStyle>
				<color>ff140266</color>
				<width>4.0</width>
			</LineStyle>
		</Style>
		<Style id="branch_style14">
			<LineStyle>
				<color>ff140266</color>
				<width>4.0</width>
			</LineStyle>
		</Style>
		<Style id="branch_style14">
			<LineStyle>
				<color>ff140266</color>
				<width>4.0</width>
			</LineStyle>
		</Style>
		<Style id="branch_style14">
			<LineStyle>
				<color>ff140266</color>
				<width>4.0</width>
			</LineStyle>
		</Style>
		<Style id="branch_style14">
			<LineStyle>
				<color>ff140266</color>
				<width>4.0</width>
			</LineStyle>
		</Style>
		<Style id="branch_style14">
			<LineStyle>
				<color>ff140266</color>
				<width>4.0</width>
			</LineStyle>
		</Style>
		<Style id="branch_style14">
			<LineStyle>
				<color>ff140266</color>
				<width>4.0</width>
			</LineStyle>
		</Style>
		<Style id="branch_style14">
			<LineStyle>
				<color>ff140266</color>
				<width>4.0</width>
			</LineStyle>
		</Style>
		<Style id="branch_style14">
			<LineStyle>
				<color>ff140266</color>
				<width>4.0</width>
			</LineStyle>
		</Style>
		<Style id="branch_style14">
			<LineStyle>
				<color>ff140266</color>
				<width>4.0</width>
			</LineStyle>
		</Style>
		<Style id="branch_style14">
			<LineStyle>
				<color>ff140266</color>
				<width>4.0</width>
			</LineStyle>
		</Style>
		<Style id="branch_style14">
			<LineStyle>
				<color>ff140266</color>
				<width>4.0</width>
			</LineStyle>
		</Style>
		<Style id="branch_style14">
			<LineStyle>
				<color>ff140266</color>
				<width>4.0</width>
			</LineStyle>
		</Style>
		<Style id="branch_style14">
			<LineStyle>
				<color>ff140266</color>
				<width>4.0</width>
			</LineStyle>
		</Style>
		<Style id="branch_style14">
			<LineStyle>
				<color>ff140266</color>
				<width>4.0</width>
			</LineStyle>
		</Style>
		<Style id="branch_style14">
			<LineStyle>
				<color>ff140266</color>
				<width>4.0</width>
			</LineStyle>
		</Style>
		<Style id="branch_style14">
			<LineStyle>
				<color>ff140266</color>
				<width>4.0</width>
			</LineStyle>
		</Style>
		<Style id="branch_style14">
			<LineStyle>
				<color>ff140266</color>
				<width>4.0</width>
			</LineStyle>
		</Style>
		<Style id="branch_style14">
			<LineStyle>
				<color>ff140266</color>
				<width>4.0</width>
			</LineStyle>
		</Style>
		<Style id="branch_style14">
			<LineStyle>
				<color>ff140266</color>
				<width>4.0</width>
			</LineStyle>
		</Style>
		<Style id="branch_style14">
			<LineStyle>
				<color>ff140266</color>
				<width>4.0</width>
			</LineStyle>
		</Style>
		<Style id="branch_style14">
			<LineStyle>
				<color>ff140266</color>
				<width>4.0</width>
			</LineStyle>
		</Style>
		<Style id="branch_style14">
			<LineStyle>
				<color>ff140266</color>
				<width>4.0</width>
			</LineStyle>
		</Style>
		<Style id="branch_style14">
			<LineStyle>
				<color>ff140266</color>
				<width>4.0</width>
			</LineStyle>
		</Style>
		<Style id="branch_style14">
			<LineStyle>
				<color>ff140266</color>
				<width>4.0</width>
			</LineStyle>
		</Style>
		<Style id="branch_style14">
			<LineStyle>
				<color>ff140266</color>
				<width>4.0</width>
			</LineStyle>
		</Style>
		<Style id="branch_style14">
			<LineStyle>
				<color>ff140266</color>
				<width>4.0</width>
			</LineStyle>
		</Style>
		<Style id="branch_style14">
			<LineStyle>
				<color>ff140266</color>
				<width>4.0</width>
			</LineStyle>
		</Style>
		<Style id="branch_style14">
			<LineStyle>
				<color>ff140266</color>
				<width>4.0</width>
			</LineStyle>
		</Style>
		<Style id="branch_style14">
			<LineStyle>
				<color>ff140266</color>
				<width>4.0</width>
			</LineStyle>
		</Style>
		<Style id="branch_style14">
			<LineStyle>
				<color>ff140266</color>
				<width>4.0</width>
			</LineStyle>
		</Style>
		<Style id="branch_style14">
			<LineStyle>
				<color>ff140266</color>
				<width>4.0</width>
			</LineStyle>
		</Style>
		<Style id="branch_style14">
			<LineStyle>
				<color>ff140266</color>
				<width>4.0</width>
			</LineStyle>
		</Style>
		<Style id="branch_style14">
			<LineStyle>
				<color>ff140266</color>
				<width>4.0</width>
			</LineStyle>
		</Style>
		<Style id="branch_style14">
			<LineStyle>
				<color>ff140266</color>
				<width>4.0</width>
			</LineStyle>
		</Style>
		<Style id="branch_style14">
			<LineStyle>
				<color>ff140266</color>
				<width>4.0</width>
			</LineStyle>
		</Style>
		<Style id="branch_style14">
			<LineStyle>
				<color>ff140266</color>
				<width>4.0</width>
			</LineStyle>
		</Style>
		<Style id="branch_style14">
			<LineStyle>
				<color>ff140266</color>
				<width>4.0</width>
			</LineStyle>
		</Style>
		<Style id="branch_style14">
			<LineStyle>
				<color>ff140266</color>
				<width>4.0</width>
			</LineStyle>
		</Style>
		<Style id="branch_style14">
			<LineStyle>
				<color>ff140266</color>
				<width>4.0</width>
			</LineStyle>
		</Style>
		<Style id="branch_style14">
			<LineStyle>
				<color>ff140266</color>
				<width>4.0</width>
			</LineStyle>
		</Style>
		<Style id="branch_style14">
			<LineStyle>
				<color>ff140266</color>
				<width>4.0</width>
			</LineStyle>
		</Style>
		<Style id="branch_style14">
			<LineStyle>
				<color>ff140266</color>
				<width>4.0</width>
			</LineStyle>
		</Style>
		<Style id="branch_style14">
			<LineStyle>
				<color>ff140266</color>
				<width>4.0</width>
			</LineStyle>
		</Style>
		<Style id="branch_style14">
			<LineStyle>
				<color>ff140266</color>
				<width>4.0</width>
			</LineStyle>
		</Style>
		<Style id="branch_style14">
			<LineStyle>
				<color>ff140266</color>
				<width>4.0</width>
			</LineStyle>
		</Style>
		<Style id="branch_style14">
			<LineStyle>
				<color>ff140266</color>
				<width>4.0</width>
			</LineStyle>
		</Style>
		<Style id="branch_style14">
			<LineStyle>
				<color>ff140266</color>
				<width>4.0</width>
			</LineStyle>
		</Style>
		<Style id="branch_style14">
			<LineStyle>
				<color>ff140266</color>
				<width>4.0</width>
			</LineStyle>
		</Style>
		<Style id="branch_style14">
			<LineStyle>
				<color>ff140266</color>
				<width>4.0</width>
			</LineStyle>
		</Style>
		<Style id="branch_style14">
			<LineStyle>
				<color>ff140266</color>
				<width>4.0</width>
			</LineStyle>
		</Style>
		<Style id="branch_style14">
			<LineStyle>
				<color>ff140266</color>
				<width>4.0</width>
			</LineStyle>
		</Style>
		<Style id="branch_style14">
			<LineStyle>
				<color>ff140266</color>
				<width>4.0</width>
			</LineStyle>
		</Style>
		<Style id="branch_style14">
			<LineStyle>
				<color>ff140266</color>
				<width>4.0</width>
			</LineStyle>
		</Style>
		<Style id="branch_style14">
			<LineStyle>
				<color>ff140266</color>
				<width>4.0</width>
			</LineStyle>
		</Style>
		<Style id="branch_style14">
			<LineStyle>
				<color>ff140266</color>
				<width>4.0</width>
			</LineStyle>
		</Style>
		<Style id="branch_style14">
			<LineStyle>
				<color>ff140266</color>
				<width>4.0</width>
			</LineStyle>
		</Style>
		<Style id="branch_style14">
			<LineStyle>
				<color>ff140266</color>
				<width>4.0</width>
			</LineStyle>
		</Style>
		<Style id="branch_style14">
			<LineStyle>
				<color>ff140266</color>
				<width>4.0</width>
			</LineStyle>
		</Style>
		<Style id="branch_style14">
			<LineStyle>
				<color>ff140266</color>
				<width>4.0</width>
			</LineStyle>
		</Style>
		<Style id="branch_style14">
			<LineStyle>
				<color>ff140266</color>
				<width>4.0</width>
			</LineStyle>
		</Style>
		<Style id="branch_style14">
			<LineStyle>
				<color>ff140266</color>
				<width>4.0</width>
			</LineStyle>
		</Style>
		<Style id="branch_style14">
			<LineStyle>
				<color>ff140266</color>
				<width>4.0</width>
			</LineStyle>
		</Style>
		<Style id="branch_style14">
			<LineStyle>
				<color>ff140266</color>
				<width>4.0</width>
			</LineStyle>
		</Style>
		<Style id="branch_style14">
			<LineStyle>
				<color>ff140266</color>
				<width>4.0</width>
			</LineStyle>
		</Style>
		<Style id="branch_style14">
			<LineStyle>
				<color>ff140266</color>
				<width>4.0</width>
			</LineStyle>
		</Style>
		<Style id="branch_style14">
			<LineStyle>
				<color>ff140266</color>
				<width>4.0</width>
			</LineStyle>
		</Style>
		<Style id="branch_style14">
			<LineStyle>
				<color>ff140266</color>
				<width>4.0</width>
			</LineStyle>
		</Style>
		<Style id="branch_style14">
			<LineStyle>
				<color>ff140266</color>
				<width>4.0</width>
			</LineStyle>
		</Style>
		<Style id="branch_style14">
			<LineStyle>
				<color>ff140266</color>
				<width>4.0</width>
			</LineStyle>
		</Style>
		<Style id="branch_style14">
			<LineStyle>
				<color>ff140266</color>
				<width>4.0</width>
			</LineStyle>
		</Style>
		<Style id="branch_style14">
			<LineStyle>
				<color>ff140266</color>
				<width>4.0</width>
			</LineStyle>
		</Style>
		<Style id="branch_style14">
			<LineStyle>
				<color>ff140266</color>
				<width>4.0</width>
			</LineStyle>
		</Style>
		<Style id="branch_style14">
			<LineStyle>
				<color>ff140266</color>
				<width>4.0</width>
			</LineStyle>
		</Style>
		<Style id="branch_style14">
			<LineStyle>
				<color>ff140266</color>
				<width>4.0</width>
			</LineStyle>
		</Style>
		<Style id="branch_style14">
			<LineStyle>
				<color>ff140266</color>
				<width>4.0</width>
			</LineStyle>
		</Style>
		<Style id="branch_style15">
			<LineStyle>
				<color>ff08002a</color>
				<width>4.0</width>
			</LineStyle>
		</Style>
		<Style id="branch_style15">
			<LineStyle>
				<color>ff08002a</color>
				<width>4.0</width>
			</LineStyle>
		</Style>
		<Style id="branch_style15">
			<LineStyle>
				<color>ff08002a</color>
				<width>4.0</width>
			</LineStyle>
		</Style>
		<Style id="branch_style15">
			<LineStyle>
				<color>ff08002a</color>
				<width>4.0</width>
			</LineStyle>
		</Style>
		<Style id="branch_style15">
			<LineStyle>
				<color>ff08002a</color>
				<width>4.0</width>
			</LineStyle>
		</Style>
		<Style id="branch_style15">
			<LineStyle>
				<color>ff08002a</color>
				<width>4.0</width>
			</LineStyle>
		</Style>
		<Style id="branch_style15">
			<LineStyle>
				<color>ff08002a</color>
				<width>4.0</width>
			</LineStyle>
		</Style>
		<Style id="branch_style15">
			<LineStyle>
				<color>ff08002a</color>
				<width>4.0</width>
			</LineStyle>
		</Style>
		<Style id="branch_style15">
			<LineStyle>
				<color>ff08002a</color>
				<width>4.0</width>
			</LineStyle>
		</Style>
		<Style id="branch_style15">
			<LineStyle>
				<color>ff08002a</color>
				<width>4.0</width>
			</LineStyle>
		</Style>
		<Style id="branch_style15">
			<LineStyle>
				<color>ff08002a</color>
				<width>4.0</width>
			</LineStyle>
		</Style>
		<Style id="branch_style15">
			<LineStyle>
				<color>ff08002a</color>
				<width>4.0</width>
			</LineStyle>
		</Style>
		<Style id="branch_style15">
			<LineStyle>
				<color>ff08002a</color>
				<width>4.0</width>
			</LineStyle>
		</Style>
		<Style id="branch_style15">
			<LineStyle>
				<color>ff08002a</color>
				<width>4.0</width>
			</LineStyle>
		</Style>
		<Style id="branch_style15">
			<LineStyle>
				<color>ff08002a</color>
				<width>4.0</width>
			</LineStyle>
		</Style>
		<Style id="branch_style15">
			<LineStyle>
				<color>ff08002a</color>
				<width>4.0</width>
			</LineStyle>
		</Style>
		<Style id="branch_style15">
			<LineStyle>
				<color>ff08002a</color>
				<width>4.0</width>
			</LineStyle>
		</Style>
		<Style id="branch_style15">
			<LineStyle>
				<color>ff08002a</color>
				<width>4.0</width>
			</LineStyle>
		</Style>
		<Style id="branch_style15">
			<LineStyle>
				<color>ff08002a</color>
				<width>4.0</width>
			</LineStyle>
		</Style>
		<Style id="branch_style15">
			<LineStyle>
				<color>ff08002a</color>
				<width>4.0</width>
			</LineStyle>
		</Style>
		<Style id="branch_style15">
			<LineStyle>
				<color>ff08002a</color>
				<width>4.0</width>
			</LineStyle>
		</Style>
		<Style id="branch_style15">
			<LineStyle>
				<color>ff08002a</color>
				<width>4.0</width>
			</LineStyle>
		</Style>
		<Style id="branch_style15">
			<LineStyle>
				<color>ff08002a</color>
				<width>4.0</width>
			</LineStyle>
		</Style>
		<Style id="branch_style15">
			<LineStyle>
				<color>ff08002a</color>
				<width>4.0</width>
			</LineStyle>
		</Style>
		<Style id="branch_style15">
			<LineStyle>
				<color>ff08002a</color>
				<width>4.0</width>
			</LineStyle>
		</Style>
		<Style id="branch_style15">
			<LineStyle>
				<color>ff08002a</color>
				<width>4.0</width>
			</LineStyle>
		</Style>
		<Style id="branch_style15">
			<LineStyle>
				<color>ff08002a</color>
				<width>4.0</width>
			</LineStyle>
		</Style>
		<Style id="branch_style15">
			<LineStyle>
				<color>ff08002a</color>
				<width>4.0</width>
			</LineStyle>
		</Style>
		<Style id="branch_style15">
			<LineStyle>
				<color>ff08002a</color>
				<width>4.0</width>
			</LineStyle>
		</Style>
		<Style id="branch_style15">
			<LineStyle>
				<color>ff08002a</color>
				<width>4.0</width>
			</LineStyle>
		</Style>
		<Style id="branch_style15">
			<LineStyle>
				<color>ff08002a</color>
				<width>4.0</width>
			</LineStyle>
		</Style>
		<Style id="branch_style15">
			<LineStyle>
				<color>ff08002a</color>
				<width>4.0</width>
			</LineStyle>
		</Style>
		<Style id="branch_style15">
			<LineStyle>
				<color>ff08002a</color>
				<width>4.0</width>
			</LineStyle>
		</Style>
		<Style id="branch_style15">
			<LineStyle>
				<color>ff08002a</color>
				<width>4.0</width>
			</LineStyle>
		</Style>
		<Style id="branch_style15">
			<LineStyle>
				<color>ff08002a</color>
				<width>4.0</width>
			</LineStyle>
		</Style>
		<Style id="branch_style15">
			<LineStyle>
				<color>ff08002a</color>
				<width>4.0</width>
			</LineStyle>
		</Style>
		<Style id="branch_style15">
			<LineStyle>
				<color>ff08002a</color>
				<width>4.0</width>
			</LineStyle>
		</Style>
		<Style id="branch_style15">
			<LineStyle>
				<color>ff08002a</color>
				<width>4.0</width>
			</LineStyle>
		</Style>
		<Style id="branch_style15">
			<LineStyle>
				<color>ff08002a</color>
				<width>4.0</width>
			</LineStyle>
		</Style>
		<Style id="branch_style15">
			<LineStyle>
				<color>ff08002a</color>
				<width>4.0</width>
			</LineStyle>
		</Style>
		<Style id="branch_style15">
			<LineStyle>
				<color>ff08002a</color>
				<width>4.0</width>
			</LineStyle>
		</Style>
		<Style id="branch_style15">
			<LineStyle>
				<color>ff08002a</color>
				<width>4.0</width>
			</LineStyle>
		</Style>
		<Style id="branch_style15">
			<LineStyle>
				<color>ff08002a</color>
				<width>4.0</width>
			</LineStyle>
		</Style>
		<Style id="branch_style15">
			<LineStyle>
				<color>ff08002a</color>
				<width>4.0</width>
			</LineStyle>
		</Style>
		<Style id="branch_style15">
			<LineStyle>
				<color>ff08002a</color>
				<width>4.0</width>
			</LineStyle>
		</Style>
		<Style id="branch_style15">
			<LineStyle>
				<color>ff08002a</color>
				<width>4.0</width>
			</LineStyle>
		</Style>
		<Style id="branch_style15">
			<LineStyle>
				<color>ff08002a</color>
				<width>4.0</width>
			</LineStyle>
		</Style>
		<Style id="branch_style15">
			<LineStyle>
				<color>ff08002a</color>
				<width>4.0</width>
			</LineStyle>
		</Style>
		<Style id="branch_style15">
			<LineStyle>
				<color>ff08002a</color>
				<width>4.0</width>
			</LineStyle>
		</Style>
		<Style id="branch_style15">
			<LineStyle>
				<color>ff08002a</color>
				<width>4.0</width>
			</LineStyle>
		</Style>
		<Style id="branch_style15">
			<LineStyle>
				<color>ff08002a</color>
				<width>4.0</width>
			</LineStyle>
		</Style>
		<Style id="branch_style15">
			<LineStyle>
				<color>ff08002a</color>
				<width>4.0</width>
			</LineStyle>
		</Style>
		<Style id="branch_style15">
			<LineStyle>
				<color>ff08002a</color>
				<width>4.0</width>
			</LineStyle>
		</Style>
		<Style id="branch_style15">
			<LineStyle>
				<color>ff08002a</color>
				<width>4.0</width>
			</LineStyle>
		</Style>
		<Style id="branch_style15">
			<LineStyle>
				<color>ff08002a</color>
				<width>4.0</width>
			</LineStyle>
		</Style>
		<Style id="branch_style15">
			<LineStyle>
				<color>ff08002a</color>
				<width>4.0</width>
			</LineStyle>
		</Style>
		<Style id="branch_style15">
			<LineStyle>
				<color>ff08002a</color>
				<width>4.0</width>
			</LineStyle>
		</Style>
		<Style id="branch_style15">
			<LineStyle>
				<color>ff08002a</color>
				<width>4.0</width>
			</LineStyle>
		</Style>
		<Style id="branch_style15">
			<LineStyle>
				<color>ff08002a</color>
				<width>4.0</width>
			</LineStyle>
		</Style>
		<Style id="branch_style15">
			<LineStyle>
				<color>ff08002a</color>
				<width>4.0</width>
			</LineStyle>
		</Style>
		<Style id="branch_style15">
			<LineStyle>
				<color>ff08002a</color>
				<width>4.0</width>
			</LineStyle>
		</Style>
		<Style id="branch_style15">
			<LineStyle>
				<color>ff08002a</color>
				<width>4.0</width>
			</LineStyle>
		</Style>
		<Style id="branch_style15">
			<LineStyle>
				<color>ff08002a</color>
				<width>4.0</width>
			</LineStyle>
		</Style>
		<Style id="branch_style15">
			<LineStyle>
				<color>ff08002a</color>
				<width>4.0</width>
			</LineStyle>
		</Style>
		<Style id="branch_style15">
			<LineStyle>
				<color>ff08002a</color>
				<width>4.0</width>
			</LineStyle>
		</Style>
		<Style id="branch_style15">
			<LineStyle>
				<color>ff08002a</color>
				<width>4.0</width>
			</LineStyle>
		</Style>
		<Style id="branch_style15">
			<LineStyle>
				<color>ff08002a</color>
				<width>4.0</width>
			</LineStyle>
		</Style>
		<Style id="branch_style15">
			<LineStyle>
				<color>ff08002a</color>
				<width>4.0</width>
			</LineStyle>
		</Style>
		<Style id="branch_style15">
			<LineStyle>
				<color>ff08002a</color>
				<width>4.0</width>
			</LineStyle>
		</Style>
		<Style id="branch_style15">
			<LineStyle>
				<color>ff08002a</color>
				<width>4.0</width>
			</LineStyle>
		</Style>
		<Style id="branch_style15">
			<LineStyle>
				<color>ff08002a</color>
				<width>4.0</width>
			</LineStyle>
		</Style>
		<Style id="branch_style15">
			<LineStyle>
				<color>ff08002a</color>
				<width>4.0</width>
			</LineStyle>
		</Style>
		<Style id="branch_style15">
			<LineStyle>
				<color>ff08002a</color>
				<width>4.0</width>
			</LineStyle>
		</Style>
		<Style id="branch_style15">
			<LineStyle>
				<color>ff08002a</color>
				<width>4.0</width>
			</LineStyle>
		</Style>
		<Style id="branch_style15">
			<LineStyle>
				<color>ff08002a</color>
				<width>4.0</width>
			</LineStyle>
		</Style>
		<Style id="branch_style15">
			<LineStyle>
				<color>ff08002a</color>
				<width>4.0</width>
			</LineStyle>
		</Style>
		<Style id="branch_style15">
			<LineStyle>
				<color>ff08002a</color>
				<width>4.0</width>
			</LineStyle>
		</Style>
		<Style id="branch_style15">
			<LineStyle>
				<color>ff08002a</color>
				<width>4.0</width>
			</LineStyle>
		</Style>
		<Style id="branch_style15">
			<LineStyle>
				<color>ff08002a</color>
				<width>4.0</width>
			</LineStyle>
		</Style>
		<Style id="branch_style15">
			<LineStyle>
				<color>ff08002a</color>
				<width>4.0</width>
			</LineStyle>
		</Style>
		<Style id="branch_style15">
			<LineStyle>
				<color>ff08002a</color>
				<width>4.0</width>
			</LineStyle>
		</Style>
		<Style id="branch_style15">
			<LineStyle>
				<color>ff08002a</color>
				<width>4.0</width>
			</LineStyle>
		</Style>
		<Style id="branch_style15">
			<LineStyle>
				<color>ff08002a</color>
				<width>4.0</width>
			</LineStyle>
		</Style>
		<Style id="branch_style15">
			<LineStyle>
				<color>ff08002a</color>
				<width>4.0</width>
			</LineStyle>
		</Style>
		<Style id="branch_style15">
			<LineStyle>
				<color>ff08002a</color>
				<width>4.0</width>
			</LineStyle>
		</Style>
		<Style id="branch_style15">
			<LineStyle>
				<color>ff08002a</color>
				<width>4.0</width>
			</LineStyle>
		</Style>
		<Style id="branch_style15">
			<LineStyle>
				<color>ff08002a</color>
				<width>4.0</width>
			</LineStyle>
		</Style>
		<Style id="branch_style15">
			<LineStyle>
				<color>ff08002a</color>
				<width>4.0</width>
			</LineStyle>
		</Style>
		<Style id="branch_style15">
			<LineStyle>
				<color>ff08002a</color>
				<width>4.0</width>
			</LineStyle>
		</Style>
		<Style id="branch_style15">
			<LineStyle>
				<color>ff08002a</color>
				<width>4.0</width>
			</LineStyle>
		</Style>
		<Style id="branch_style15">
			<LineStyle>
				<color>ff08002a</color>
				<width>4.0</width>
			</LineStyle>
		</Style>
		<Style id="branch_style15">
			<LineStyle>
				<color>ff08002a</color>
				<width>4.0</width>
			</LineStyle>
		</Style>
		<Style id="branch_style15">
			<LineStyle>
				<color>ff08002a</color>
				<width>4.0</width>
			</LineStyle>
		</Style>
		<Style id="branch_style15">
			<LineStyle>
				<color>ff08002a</color>
				<width>4.0</width>
			</LineStyle>
		</Style>
		<Style id="branch_style15">
			<LineStyle>
				<color>ff08002a</color>
				<width>4.0</width>
			</LineStyle>
		</Style>
		<Style id="branch_style15">
			<LineStyle>
				<color>ff08002a</color>
				<width>4.0</width>
			</LineStyle>
		</Style>
		<Style id="branch_style15">
			<LineStyle>
				<color>ff08002a</color>
				<width>4.0</width>
			</LineStyle>
		</Style>
		<Style id="branch_style15">
			<LineStyle>
				<color>ff08002a</color>
				<width>4.0</width>
			</LineStyle>
		</Style>
		<Style id="branch_style15">
			<LineStyle>
				<color>ff08002a</color>
				<width>4.0</width>
			</LineStyle>
		</Style>
		<Style id="branch_style15">
			<LineStyle>
				<color>ff08002a</color>
				<width>4.0</width>
			</LineStyle>
		</Style>
		<Style id="branch_style16">
			<LineStyle>
				<color>ff100152</color>
				<width>4.0</width>
			</LineStyle>
		</Style>
		<Style id="branch_style16">
			<LineStyle>
				<color>ff100152</color>
				<width>4.0</width>
			</LineStyle>
		</Style>
		<Style id="branch_style16">
			<LineStyle>
				<color>ff100152</color>
				<width>4.0</width>
			</LineStyle>
		</Style>
		<Style id="branch_style16">
			<LineStyle>
				<color>ff100152</color>
				<width>4.0</width>
			</LineStyle>
		</Style>
		<Style id="branch_style16">
			<LineStyle>
				<color>ff100152</color>
				<width>4.0</width>
			</LineStyle>
		</Style>
		<Style id="branch_style16">
			<LineStyle>
				<color>ff100152</color>
				<width>4.0</width>
			</LineStyle>
		</Style>
		<Style id="branch_style16">
			<LineStyle>
				<color>ff100152</color>
				<width>4.0</width>
			</LineStyle>
		</Style>
		<Style id="branch_style16">
			<LineStyle>
				<color>ff100152</color>
				<width>4.0</width>
			</LineStyle>
		</Style>
		<Style id="branch_style16">
			<LineStyle>
				<color>ff100152</color>
				<width>4.0</width>
			</LineStyle>
		</Style>
		<Style id="branch_style16">
			<LineStyle>
				<color>ff100152</color>
				<width>4.0</width>
			</LineStyle>
		</Style>
		<Style id="branch_style16">
			<LineStyle>
				<color>ff100152</color>
				<width>4.0</width>
			</LineStyle>
		</Style>
		<Style id="branch_style16">
			<LineStyle>
				<color>ff100152</color>
				<width>4.0</width>
			</LineStyle>
		</Style>
		<Style id="branch_style16">
			<LineStyle>
				<color>ff100152</color>
				<width>4.0</width>
			</LineStyle>
		</Style>
		<Style id="branch_style16">
			<LineStyle>
				<color>ff100152</color>
				<width>4.0</width>
			</LineStyle>
		</Style>
		<Style id="branch_style16">
			<LineStyle>
				<color>ff100152</color>
				<width>4.0</width>
			</LineStyle>
		</Style>
		<Style id="branch_style16">
			<LineStyle>
				<color>ff100152</color>
				<width>4.0</width>
			</LineStyle>
		</Style>
		<Style id="branch_style16">
			<LineStyle>
				<color>ff100152</color>
				<width>4.0</width>
			</LineStyle>
		</Style>
		<Style id="branch_style16">
			<LineStyle>
				<color>ff100152</color>
				<width>4.0</width>
			</LineStyle>
		</Style>
		<Style id="branch_style16">
			<LineStyle>
				<color>ff100152</color>
				<width>4.0</width>
			</LineStyle>
		</Style>
		<Style id="branch_style16">
			<LineStyle>
				<color>ff100152</color>
				<width>4.0</width>
			</LineStyle>
		</Style>
		<Style id="branch_style16">
			<LineStyle>
				<color>ff100152</color>
				<width>4.0</width>
			</LineStyle>
		</Style>
		<Style id="branch_style16">
			<LineStyle>
				<color>ff100152</color>
				<width>4.0</width>
			</LineStyle>
		</Style>
		<Style id="branch_style16">
			<LineStyle>
				<color>ff100152</color>
				<width>4.0</width>
			</LineStyle>
		</Style>
		<Style id="branch_style16">
			<LineStyle>
				<color>ff100152</color>
				<width>4.0</width>
			</LineStyle>
		</Style>
		<Style id="branch_style16">
			<LineStyle>
				<color>ff100152</color>
				<width>4.0</width>
			</LineStyle>
		</Style>
		<Style id="branch_style16">
			<LineStyle>
				<color>ff100152</color>
				<width>4.0</width>
			</LineStyle>
		</Style>
		<Style id="branch_style16">
			<LineStyle>
				<color>ff100152</color>
				<width>4.0</width>
			</LineStyle>
		</Style>
		<Style id="branch_style16">
			<LineStyle>
				<color>ff100152</color>
				<width>4.0</width>
			</LineStyle>
		</Style>
		<Style id="branch_style16">
			<LineStyle>
				<color>ff100152</color>
				<width>4.0</width>
			</LineStyle>
		</Style>
		<Style id="branch_style16">
			<LineStyle>
				<color>ff100152</color>
				<width>4.0</width>
			</LineStyle>
		</Style>
		<Style id="branch_style16">
			<LineStyle>
				<color>ff100152</color>
				<width>4.0</width>
			</LineStyle>
		</Style>
		<Style id="branch_style16">
			<LineStyle>
				<color>ff100152</color>
				<width>4.0</width>
			</LineStyle>
		</Style>
		<Style id="branch_style16">
			<LineStyle>
				<color>ff100152</color>
				<width>4.0</width>
			</LineStyle>
		</Style>
		<Style id="branch_style16">
			<LineStyle>
				<color>ff100152</color>
				<width>4.0</width>
			</LineStyle>
		</Style>
		<Style id="branch_style16">
			<LineStyle>
				<color>ff100152</color>
				<width>4.0</width>
			</LineStyle>
		</Style>
		<Style id="branch_style16">
			<LineStyle>
				<color>ff100152</color>
				<width>4.0</width>
			</LineStyle>
		</Style>
		<Style id="branch_style16">
			<LineStyle>
				<color>ff100152</color>
				<width>4.0</width>
			</LineStyle>
		</Style>
		<Style id="branch_style16">
			<LineStyle>
				<color>ff100152</color>
				<width>4.0</width>
			</LineStyle>
		</Style>
		<Style id="branch_style16">
			<LineStyle>
				<color>ff100152</color>
				<width>4.0</width>
			</LineStyle>
		</Style>
		<Style id="branch_style16">
			<LineStyle>
				<color>ff100152</color>
				<width>4.0</width>
			</LineStyle>
		</Style>
		<Style id="branch_style16">
			<LineStyle>
				<color>ff100152</color>
				<width>4.0</width>
			</LineStyle>
		</Style>
		<Style id="branch_style16">
			<LineStyle>
				<color>ff100152</color>
				<width>4.0</width>
			</LineStyle>
		</Style>
		<Style id="branch_style16">
			<LineStyle>
				<color>ff100152</color>
				<width>4.0</width>
			</LineStyle>
		</Style>
		<Style id="branch_style16">
			<LineStyle>
				<color>ff100152</color>
				<width>4.0</width>
			</LineStyle>
		</Style>
		<Style id="branch_style16">
			<LineStyle>
				<color>ff100152</color>
				<width>4.0</width>
			</LineStyle>
		</Style>
		<Style id="branch_style16">
			<LineStyle>
				<color>ff100152</color>
				<width>4.0</width>
			</LineStyle>
		</Style>
		<Style id="branch_style16">
			<LineStyle>
				<color>ff100152</color>
				<width>4.0</width>
			</LineStyle>
		</Style>
		<Style id="branch_style16">
			<LineStyle>
				<color>ff100152</color>
				<width>4.0</width>
			</LineStyle>
		</Style>
		<Style id="branch_style16">
			<LineStyle>
				<color>ff100152</color>
				<width>4.0</width>
			</LineStyle>
		</Style>
		<Style id="branch_style16">
			<LineStyle>
				<color>ff100152</color>
				<width>4.0</width>
			</LineStyle>
		</Style>
		<Style id="branch_style16">
			<LineStyle>
				<color>ff100152</color>
				<width>4.0</width>
			</LineStyle>
		</Style>
		<Style id="branch_style16">
			<LineStyle>
				<color>ff100152</color>
				<width>4.0</width>
			</LineStyle>
		</Style>
		<Style id="branch_style16">
			<LineStyle>
				<color>ff100152</color>
				<width>4.0</width>
			</LineStyle>
		</Style>
		<Style id="branch_style16">
			<LineStyle>
				<color>ff100152</color>
				<width>4.0</width>
			</LineStyle>
		</Style>
		<Style id="branch_style16">
			<LineStyle>
				<color>ff100152</color>
				<width>4.0</width>
			</LineStyle>
		</Style>
		<Style id="branch_style16">
			<LineStyle>
				<color>ff100152</color>
				<width>4.0</width>
			</LineStyle>
		</Style>
		<Style id="branch_style16">
			<LineStyle>
				<color>ff100152</color>
				<width>4.0</width>
			</LineStyle>
		</Style>
		<Style id="branch_style16">
			<LineStyle>
				<color>ff100152</color>
				<width>4.0</width>
			</LineStyle>
		</Style>
		<Style id="branch_style16">
			<LineStyle>
				<color>ff100152</color>
				<width>4.0</width>
			</LineStyle>
		</Style>
		<Style id="branch_style16">
			<LineStyle>
				<color>ff100152</color>
				<width>4.0</width>
			</LineStyle>
		</Style>
		<Style id="branch_style16">
			<LineStyle>
				<color>ff100152</color>
				<width>4.0</width>
			</LineStyle>
		</Style>
		<Style id="branch_style16">
			<LineStyle>
				<color>ff100152</color>
				<width>4.0</width>
			</LineStyle>
		</Style>
		<Style id="branch_style16">
			<LineStyle>
				<color>ff100152</color>
				<width>4.0</width>
			</LineStyle>
		</Style>
		<Style id="branch_style16">
			<LineStyle>
				<color>ff100152</color>
				<width>4.0</width>
			</LineStyle>
		</Style>
		<Style id="branch_style16">
			<LineStyle>
				<color>ff100152</color>
				<width>4.0</width>
			</LineStyle>
		</Style>
		<Style id="branch_style16">
			<LineStyle>
				<color>ff100152</color>
				<width>4.0</width>
			</LineStyle>
		</Style>
		<Style id="branch_style16">
			<LineStyle>
				<color>ff100152</color>
				<width>4.0</width>
			</LineStyle>
		</Style>
		<Style id="branch_style16">
			<LineStyle>
				<color>ff100152</color>
				<width>4.0</width>
			</LineStyle>
		</Style>
		<Style id="branch_style16">
			<LineStyle>
				<color>ff100152</color>
				<width>4.0</width>
			</LineStyle>
		</Style>
		<Style id="branch_style16">
			<LineStyle>
				<color>ff100152</color>
				<width>4.0</width>
			</LineStyle>
		</Style>
		<Style id="branch_style16">
			<LineStyle>
				<color>ff100152</color>
				<width>4.0</width>
			</LineStyle>
		</Style>
		<Style id="branch_style16">
			<LineStyle>
				<color>ff100152</color>
				<width>4.0</width>
			</LineStyle>
		</Style>
		<Style id="branch_style16">
			<LineStyle>
				<color>ff100152</color>
				<width>4.0</width>
			</LineStyle>
		</Style>
		<Style id="branch_style16">
			<LineStyle>
				<color>ff100152</color>
				<width>4.0</width>
			</LineStyle>
		</Style>
		<Style id="branch_style16">
			<LineStyle>
				<color>ff100152</color>
				<width>4.0</width>
			</LineStyle>
		</Style>
		<Style id="branch_style16">
			<LineStyle>
				<color>ff100152</color>
				<width>4.0</width>
			</LineStyle>
		</Style>
		<Style id="branch_style16">
			<LineStyle>
				<color>ff100152</color>
				<width>4.0</width>
			</LineStyle>
		</Style>
		<Style id="branch_style16">
			<LineStyle>
				<color>ff100152</color>
				<width>4.0</width>
			</LineStyle>
		</Style>
		<Style id="branch_style16">
			<LineStyle>
				<color>ff100152</color>
				<width>4.0</width>
			</LineStyle>
		</Style>
		<Style id="branch_style16">
			<LineStyle>
				<color>ff100152</color>
				<width>4.0</width>
			</LineStyle>
		</Style>
		<Style id="branch_style16">
			<LineStyle>
				<color>ff100152</color>
				<width>4.0</width>
			</LineStyle>
		</Style>
		<Style id="branch_style16">
			<LineStyle>
				<color>ff100152</color>
				<width>4.0</width>
			</LineStyle>
		</Style>
		<Style id="branch_style16">
			<LineStyle>
				<color>ff100152</color>
				<width>4.0</width>
			</LineStyle>
		</Style>
		<Style id="branch_style16">
			<LineStyle>
				<color>ff100152</color>
				<width>4.0</width>
			</LineStyle>
		</Style>
		<Style id="branch_style16">
			<LineStyle>
				<color>ff100152</color>
				<width>4.0</width>
			</LineStyle>
		</Style>
		<Style id="branch_style16">
			<LineStyle>
				<color>ff100152</color>
				<width>4.0</width>
			</LineStyle>
		</Style>
		<Style id="branch_style16">
			<LineStyle>
				<color>ff100152</color>
				<width>4.0</width>
			</LineStyle>
		</Style>
		<Style id="branch_style16">
			<LineStyle>
				<color>ff100152</color>
				<width>4.0</width>
			</LineStyle>
		</Style>
		<Style id="branch_style16">
			<LineStyle>
				<color>ff100152</color>
				<width>4.0</width>
			</LineStyle>
		</Style>
		<Style id="branch_style16">
			<LineStyle>
				<color>ff100152</color>
				<width>4.0</width>
			</LineStyle>
		</Style>
		<Style id="branch_style16">
			<LineStyle>
				<color>ff100152</color>
				<width>4.0</width>
			</LineStyle>
		</Style>
		<Style id="branch_style16">
			<LineStyle>
				<color>ff100152</color>
				<width>4.0</width>
			</LineStyle>
		</Style>
		<Style id="branch_style16">
			<LineStyle>
				<color>ff100152</color>
				<width>4.0</width>
			</LineStyle>
		</Style>
		<Style id="branch_style16">
			<LineStyle>
				<color>ff100152</color>
				<width>4.0</width>
			</LineStyle>
		</Style>
		<Style id="branch_style16">
			<LineStyle>
				<color>ff100152</color>
				<width>4.0</width>
			</LineStyle>
		</Style>
		<Style id="branch_style16">
			<LineStyle>
				<color>ff100152</color>
				<width>4.0</width>
			</LineStyle>
		</Style>
		<Style id="branch_style16">
			<LineStyle>
				<color>ff100152</color>
				<width>4.0</width>
			</LineStyle>
		</Style>
		<Style id="branch_style16">
			<LineStyle>
				<color>ff100152</color>
				<width>4.0</width>
			</LineStyle>
		</Style>
		<Style id="branch_style16">
			<LineStyle>
				<color>ff100152</color>
				<width>4.0</width>
			</LineStyle>
		</Style>
		<Style id="branch_style16">
			<LineStyle>
				<color>ff100152</color>
				<width>4.0</width>
			</LineStyle>
		</Style>
		<Style id="branch_style17">
			<LineStyle>
				<color>ff100153</color>
				<width>4.0</width>
			</LineStyle>
		</Style>
		<Style id="branch_style17">
			<LineStyle>
				<color>ff100153</color>
				<width>4.0</width>
			</LineStyle>
		</Style>
		<Style id="branch_style17">
			<LineStyle>
				<color>ff100153</color>
				<width>4.0</width>
			</LineStyle>
		</Style>
		<Style id="branch_style17">
			<LineStyle>
				<color>ff100153</color>
				<width>4.0</width>
			</LineStyle>
		</Style>
		<Style id="branch_style17">
			<LineStyle>
				<color>ff100153</color>
				<width>4.0</width>
			</LineStyle>
		</Style>
		<Style id="branch_style17">
			<LineStyle>
				<color>ff100153</color>
				<width>4.0</width>
			</LineStyle>
		</Style>
		<Style id="branch_style17">
			<LineStyle>
				<color>ff100153</color>
				<width>4.0</width>
			</LineStyle>
		</Style>
		<Style id="branch_style17">
			<LineStyle>
				<color>ff100153</color>
				<width>4.0</width>
			</LineStyle>
		</Style>
		<Style id="branch_style17">
			<LineStyle>
				<color>ff100153</color>
				<width>4.0</width>
			</LineStyle>
		</Style>
		<Style id="branch_style17">
			<LineStyle>
				<color>ff100153</color>
				<width>4.0</width>
			</LineStyle>
		</Style>
		<Style id="branch_style17">
			<LineStyle>
				<color>ff100153</color>
				<width>4.0</width>
			</LineStyle>
		</Style>
		<Style id="branch_style17">
			<LineStyle>
				<color>ff100153</color>
				<width>4.0</width>
			</LineStyle>
		</Style>
		<Style id="branch_style17">
			<LineStyle>
				<color>ff100153</color>
				<width>4.0</width>
			</LineStyle>
		</Style>
		<Style id="branch_style17">
			<LineStyle>
				<color>ff100153</color>
				<width>4.0</width>
			</LineStyle>
		</Style>
		<Style id="branch_style17">
			<LineStyle>
				<color>ff100153</color>
				<width>4.0</width>
			</LineStyle>
		</Style>
		<Style id="branch_style17">
			<LineStyle>
				<color>ff100153</color>
				<width>4.0</width>
			</LineStyle>
		</Style>
		<Style id="branch_style17">
			<LineStyle>
				<color>ff100153</color>
				<width>4.0</width>
			</LineStyle>
		</Style>
		<Style id="branch_style17">
			<LineStyle>
				<color>ff100153</color>
				<width>4.0</width>
			</LineStyle>
		</Style>
		<Style id="branch_style17">
			<LineStyle>
				<color>ff100153</color>
				<width>4.0</width>
			</LineStyle>
		</Style>
		<Style id="branch_style17">
			<LineStyle>
				<color>ff100153</color>
				<width>4.0</width>
			</LineStyle>
		</Style>
		<Style id="branch_style17">
			<LineStyle>
				<color>ff100153</color>
				<width>4.0</width>
			</LineStyle>
		</Style>
		<Style id="branch_style17">
			<LineStyle>
				<color>ff100153</color>
				<width>4.0</width>
			</LineStyle>
		</Style>
		<Style id="branch_style17">
			<LineStyle>
				<color>ff100153</color>
				<width>4.0</width>
			</LineStyle>
		</Style>
		<Style id="branch_style17">
			<LineStyle>
				<color>ff100153</color>
				<width>4.0</width>
			</LineStyle>
		</Style>
		<Style id="branch_style17">
			<LineStyle>
				<color>ff100153</color>
				<width>4.0</width>
			</LineStyle>
		</Style>
		<Style id="branch_style17">
			<LineStyle>
				<color>ff100153</color>
				<width>4.0</width>
			</LineStyle>
		</Style>
		<Style id="branch_style17">
			<LineStyle>
				<color>ff100153</color>
				<width>4.0</width>
			</LineStyle>
		</Style>
		<Style id="branch_style17">
			<LineStyle>
				<color>ff100153</color>
				<width>4.0</width>
			</LineStyle>
		</Style>
		<Style id="branch_style17">
			<LineStyle>
				<color>ff100153</color>
				<width>4.0</width>
			</LineStyle>
		</Style>
		<Style id="branch_style17">
			<LineStyle>
				<color>ff100153</color>
				<width>4.0</width>
			</LineStyle>
		</Style>
		<Style id="branch_style17">
			<LineStyle>
				<color>ff100153</color>
				<width>4.0</width>
			</LineStyle>
		</Style>
		<Style id="branch_style17">
			<LineStyle>
				<color>ff100153</color>
				<width>4.0</width>
			</LineStyle>
		</Style>
		<Style id="branch_style17">
			<LineStyle>
				<color>ff100153</color>
				<width>4.0</width>
			</LineStyle>
		</Style>
		<Style id="branch_style17">
			<LineStyle>
				<color>ff100153</color>
				<width>4.0</width>
			</LineStyle>
		</Style>
		<Style id="branch_style17">
			<LineStyle>
				<color>ff100153</color>
				<width>4.0</width>
			</LineStyle>
		</Style>
		<Style id="branch_style17">
			<LineStyle>
				<color>ff100153</color>
				<width>4.0</width>
			</LineStyle>
		</Style>
		<Style id="branch_style17">
			<LineStyle>
				<color>ff100153</color>
				<width>4.0</width>
			</LineStyle>
		</Style>
		<Style id="branch_style17">
			<LineStyle>
				<color>ff100153</color>
				<width>4.0</width>
			</LineStyle>
		</Style>
		<Style id="branch_style17">
			<LineStyle>
				<color>ff100153</color>
				<width>4.0</width>
			</LineStyle>
		</Style>
		<Style id="branch_style17">
			<LineStyle>
				<color>ff100153</color>
				<width>4.0</width>
			</LineStyle>
		</Style>
		<Style id="branch_style17">
			<LineStyle>
				<color>ff100153</color>
				<width>4.0</width>
			</LineStyle>
		</Style>
		<Style id="branch_style17">
			<LineStyle>
				<color>ff100153</color>
				<width>4.0</width>
			</LineStyle>
		</Style>
		<Style id="branch_style17">
			<LineStyle>
				<color>ff100153</color>
				<width>4.0</width>
			</LineStyle>
		</Style>
		<Style id="branch_style17">
			<LineStyle>
				<color>ff100153</color>
				<width>4.0</width>
			</LineStyle>
		</Style>
		<Style id="branch_style17">
			<LineStyle>
				<color>ff100153</color>
				<width>4.0</width>
			</LineStyle>
		</Style>
		<Style id="branch_style17">
			<LineStyle>
				<color>ff100153</color>
				<width>4.0</width>
			</LineStyle>
		</Style>
		<Style id="branch_style17">
			<LineStyle>
				<color>ff100153</color>
				<width>4.0</width>
			</LineStyle>
		</Style>
		<Style id="branch_style17">
			<LineStyle>
				<color>ff100153</color>
				<width>4.0</width>
			</LineStyle>
		</Style>
		<Style id="branch_style17">
			<LineStyle>
				<color>ff100153</color>
				<width>4.0</width>
			</LineStyle>
		</Style>
		<Style id="branch_style17">
			<LineStyle>
				<color>ff100153</color>
				<width>4.0</width>
			</LineStyle>
		</Style>
		<Style id="branch_style17">
			<LineStyle>
				<color>ff100153</color>
				<width>4.0</width>
			</LineStyle>
		</Style>
		<Style id="branch_style17">
			<LineStyle>
				<color>ff100153</color>
				<width>4.0</width>
			</LineStyle>
		</Style>
		<Style id="branch_style17">
			<LineStyle>
				<color>ff100153</color>
				<width>4.0</width>
			</LineStyle>
		</Style>
		<Style id="branch_style17">
			<LineStyle>
				<color>ff100153</color>
				<width>4.0</width>
			</LineStyle>
		</Style>
		<Style id="branch_style17">
			<LineStyle>
				<color>ff100153</color>
				<width>4.0</width>
			</LineStyle>
		</Style>
		<Style id="branch_style17">
			<LineStyle>
				<color>ff100153</color>
				<width>4.0</width>
			</LineStyle>
		</Style>
		<Style id="branch_style17">
			<LineStyle>
				<color>ff100153</color>
				<width>4.0</width>
			</LineStyle>
		</Style>
		<Style id="branch_style17">
			<LineStyle>
				<color>ff100153</color>
				<width>4.0</width>
			</LineStyle>
		</Style>
		<Style id="branch_style17">
			<LineStyle>
				<color>ff100153</color>
				<width>4.0</width>
			</LineStyle>
		</Style>
		<Style id="branch_style17">
			<LineStyle>
				<color>ff100153</color>
				<width>4.0</width>
			</LineStyle>
		</Style>
		<Style id="branch_style17">
			<LineStyle>
				<color>ff100153</color>
				<width>4.0</width>
			</LineStyle>
		</Style>
		<Style id="branch_style17">
			<LineStyle>
				<color>ff100153</color>
				<width>4.0</width>
			</LineStyle>
		</Style>
		<Style id="branch_style17">
			<LineStyle>
				<color>ff100153</color>
				<width>4.0</width>
			</LineStyle>
		</Style>
		<Style id="branch_style17">
			<LineStyle>
				<color>ff100153</color>
				<width>4.0</width>
			</LineStyle>
		</Style>
		<Style id="branch_style17">
			<LineStyle>
				<color>ff100153</color>
				<width>4.0</width>
			</LineStyle>
		</Style>
		<Style id="branch_style17">
			<LineStyle>
				<color>ff100153</color>
				<width>4.0</width>
			</LineStyle>
		</Style>
		<Style id="branch_style17">
			<LineStyle>
				<color>ff100153</color>
				<width>4.0</width>
			</LineStyle>
		</Style>
		<Style id="branch_style17">
			<LineStyle>
				<color>ff100153</color>
				<width>4.0</width>
			</LineStyle>
		</Style>
		<Style id="branch_style17">
			<LineStyle>
				<color>ff100153</color>
				<width>4.0</width>
			</LineStyle>
		</Style>
		<Style id="branch_style17">
			<LineStyle>
				<color>ff100153</color>
				<width>4.0</width>
			</LineStyle>
		</Style>
		<Style id="branch_style17">
			<LineStyle>
				<color>ff100153</color>
				<width>4.0</width>
			</LineStyle>
		</Style>
		<Style id="branch_style17">
			<LineStyle>
				<color>ff100153</color>
				<width>4.0</width>
			</LineStyle>
		</Style>
		<Style id="branch_style17">
			<LineStyle>
				<color>ff100153</color>
				<width>4.0</width>
			</LineStyle>
		</Style>
		<Style id="branch_style17">
			<LineStyle>
				<color>ff100153</color>
				<width>4.0</width>
			</LineStyle>
		</Style>
		<Style id="branch_style17">
			<LineStyle>
				<color>ff100153</color>
				<width>4.0</width>
			</LineStyle>
		</Style>
		<Style id="branch_style17">
			<LineStyle>
				<color>ff100153</color>
				<width>4.0</width>
			</LineStyle>
		</Style>
		<Style id="branch_style17">
			<LineStyle>
				<color>ff100153</color>
				<width>4.0</width>
			</LineStyle>
		</Style>
		<Style id="branch_style17">
			<LineStyle>
				<color>ff100153</color>
				<width>4.0</width>
			</LineStyle>
		</Style>
		<Style id="branch_style17">
			<LineStyle>
				<color>ff100153</color>
				<width>4.0</width>
			</LineStyle>
		</Style>
		<Style id="branch_style17">
			<LineStyle>
				<color>ff100153</color>
				<width>4.0</width>
			</LineStyle>
		</Style>
		<Style id="branch_style17">
			<LineStyle>
				<color>ff100153</color>
				<width>4.0</width>
			</LineStyle>
		</Style>
		<Style id="branch_style17">
			<LineStyle>
				<color>ff100153</color>
				<width>4.0</width>
			</LineStyle>
		</Style>
		<Style id="branch_style17">
			<LineStyle>
				<color>ff100153</color>
				<width>4.0</width>
			</LineStyle>
		</Style>
		<Style id="branch_style17">
			<LineStyle>
				<color>ff100153</color>
				<width>4.0</width>
			</LineStyle>
		</Style>
		<Style id="branch_style17">
			<LineStyle>
				<color>ff100153</color>
				<width>4.0</width>
			</LineStyle>
		</Style>
		<Style id="branch_style17">
			<LineStyle>
				<color>ff100153</color>
				<width>4.0</width>
			</LineStyle>
		</Style>
		<Style id="branch_style17">
			<LineStyle>
				<color>ff100153</color>
				<width>4.0</width>
			</LineStyle>
		</Style>
		<Style id="branch_style17">
			<LineStyle>
				<color>ff100153</color>
				<width>4.0</width>
			</LineStyle>
		</Style>
		<Style id="branch_style17">
			<LineStyle>
				<color>ff100153</color>
				<width>4.0</width>
			</LineStyle>
		</Style>
		<Style id="branch_style17">
			<LineStyle>
				<color>ff100153</color>
				<width>4.0</width>
			</LineStyle>
		</Style>
		<Style id="branch_style17">
			<LineStyle>
				<color>ff100153</color>
				<width>4.0</width>
			</LineStyle>
		</Style>
		<Style id="branch_style17">
			<LineStyle>
				<color>ff100153</color>
				<width>4.0</width>
			</LineStyle>
		</Style>
		<Style id="branch_style17">
			<LineStyle>
				<color>ff100153</color>
				<width>4.0</width>
			</LineStyle>
		</Style>
		<Style id="branch_style17">
			<LineStyle>
				<color>ff100153</color>
				<width>4.0</width>
			</LineStyle>
		</Style>
		<Style id="branch_style17">
			<LineStyle>
				<color>ff100153</color>
				<width>4.0</width>
			</LineStyle>
		</Style>
		<Style id="branch_style17">
			<LineStyle>
				<color>ff100153</color>
				<width>4.0</width>
			</LineStyle>
		</Style>
		<Style id="branch_style17">
			<LineStyle>
				<color>ff100153</color>
				<width>4.0</width>
			</LineStyle>
		</Style>
		<Style id="branch_style17">
			<LineStyle>
				<color>ff100153</color>
				<width>4.0</width>
			</LineStyle>
		</Style>
		<Style id="branch_style17">
			<LineStyle>
				<color>ff100153</color>
				<width>4.0</width>
			</LineStyle>
		</Style>
		<Style id="branch_style17">
			<LineStyle>
				<color>ff100153</color>
				<width>4.0</width>
			</LineStyle>
		</Style>
		<Style id="branch_style18">
			<LineStyle>
				<color>ff15026e</color>
				<width>4.0</width>
			</LineStyle>
		</Style>
		<Style id="branch_style18">
			<LineStyle>
				<color>ff15026e</color>
				<width>4.0</width>
			</LineStyle>
		</Style>
		<Style id="branch_style18">
			<LineStyle>
				<color>ff15026e</color>
				<width>4.0</width>
			</LineStyle>
		</Style>
		<Style id="branch_style18">
			<LineStyle>
				<color>ff15026e</color>
				<width>4.0</width>
			</LineStyle>
		</Style>
		<Style id="branch_style18">
			<LineStyle>
				<color>ff15026e</color>
				<width>4.0</width>
			</LineStyle>
		</Style>
		<Style id="branch_style18">
			<LineStyle>
				<color>ff15026e</color>
				<width>4.0</width>
			</LineStyle>
		</Style>
		<Style id="branch_style18">
			<LineStyle>
				<color>ff15026e</color>
				<width>4.0</width>
			</LineStyle>
		</Style>
		<Style id="branch_style18">
			<LineStyle>
				<color>ff15026e</color>
				<width>4.0</width>
			</LineStyle>
		</Style>
		<Style id="branch_style18">
			<LineStyle>
				<color>ff15026e</color>
				<width>4.0</width>
			</LineStyle>
		</Style>
		<Style id="branch_style18">
			<LineStyle>
				<color>ff15026e</color>
				<width>4.0</width>
			</LineStyle>
		</Style>
		<Style id="branch_style18">
			<LineStyle>
				<color>ff15026e</color>
				<width>4.0</width>
			</LineStyle>
		</Style>
		<Style id="branch_style18">
			<LineStyle>
				<color>ff15026e</color>
				<width>4.0</width>
			</LineStyle>
		</Style>
		<Style id="branch_style18">
			<LineStyle>
				<color>ff15026e</color>
				<width>4.0</width>
			</LineStyle>
		</Style>
		<Style id="branch_style18">
			<LineStyle>
				<color>ff15026e</color>
				<width>4.0</width>
			</LineStyle>
		</Style>
		<Style id="branch_style18">
			<LineStyle>
				<color>ff15026e</color>
				<width>4.0</width>
			</LineStyle>
		</Style>
		<Style id="branch_style18">
			<LineStyle>
				<color>ff15026e</color>
				<width>4.0</width>
			</LineStyle>
		</Style>
		<Style id="branch_style18">
			<LineStyle>
				<color>ff15026e</color>
				<width>4.0</width>
			</LineStyle>
		</Style>
		<Style id="branch_style18">
			<LineStyle>
				<color>ff15026e</color>
				<width>4.0</width>
			</LineStyle>
		</Style>
		<Style id="branch_style18">
			<LineStyle>
				<color>ff15026e</color>
				<width>4.0</width>
			</LineStyle>
		</Style>
		<Style id="branch_style18">
			<LineStyle>
				<color>ff15026e</color>
				<width>4.0</width>
			</LineStyle>
		</Style>
		<Style id="branch_style18">
			<LineStyle>
				<color>ff15026e</color>
				<width>4.0</width>
			</LineStyle>
		</Style>
		<Style id="branch_style18">
			<LineStyle>
				<color>ff15026e</color>
				<width>4.0</width>
			</LineStyle>
		</Style>
		<Style id="branch_style18">
			<LineStyle>
				<color>ff15026e</color>
				<width>4.0</width>
			</LineStyle>
		</Style>
		<Style id="branch_style18">
			<LineStyle>
				<color>ff15026e</color>
				<width>4.0</width>
			</LineStyle>
		</Style>
		<Style id="branch_style18">
			<LineStyle>
				<color>ff15026e</color>
				<width>4.0</width>
			</LineStyle>
		</Style>
		<Style id="branch_style18">
			<LineStyle>
				<color>ff15026e</color>
				<width>4.0</width>
			</LineStyle>
		</Style>
		<Style id="branch_style18">
			<LineStyle>
				<color>ff15026e</color>
				<width>4.0</width>
			</LineStyle>
		</Style>
		<Style id="branch_style18">
			<LineStyle>
				<color>ff15026e</color>
				<width>4.0</width>
			</LineStyle>
		</Style>
		<Style id="branch_style18">
			<LineStyle>
				<color>ff15026e</color>
				<width>4.0</width>
			</LineStyle>
		</Style>
		<Style id="branch_style18">
			<LineStyle>
				<color>ff15026e</color>
				<width>4.0</width>
			</LineStyle>
		</Style>
		<Style id="branch_style18">
			<LineStyle>
				<color>ff15026e</color>
				<width>4.0</width>
			</LineStyle>
		</Style>
		<Style id="branch_style18">
			<LineStyle>
				<color>ff15026e</color>
				<width>4.0</width>
			</LineStyle>
		</Style>
		<Style id="branch_style18">
			<LineStyle>
				<color>ff15026e</color>
				<width>4.0</width>
			</LineStyle>
		</Style>
		<Style id="branch_style18">
			<LineStyle>
				<color>ff15026e</color>
				<width>4.0</width>
			</LineStyle>
		</Style>
		<Style id="branch_style18">
			<LineStyle>
				<color>ff15026e</color>
				<width>4.0</width>
			</LineStyle>
		</Style>
		<Style id="branch_style18">
			<LineStyle>
				<color>ff15026e</color>
				<width>4.0</width>
			</LineStyle>
		</Style>
		<Style id="branch_style18">
			<LineStyle>
				<color>ff15026e</color>
				<width>4.0</width>
			</LineStyle>
		</Style>
		<Style id="branch_style18">
			<LineStyle>
				<color>ff15026e</color>
				<width>4.0</width>
			</LineStyle>
		</Style>
		<Style id="branch_style18">
			<LineStyle>
				<color>ff15026e</color>
				<width>4.0</width>
			</LineStyle>
		</Style>
		<Style id="branch_style18">
			<LineStyle>
				<color>ff15026e</color>
				<width>4.0</width>
			</LineStyle>
		</Style>
		<Style id="branch_style18">
			<LineStyle>
				<color>ff15026e</color>
				<width>4.0</width>
			</LineStyle>
		</Style>
		<Style id="branch_style18">
			<LineStyle>
				<color>ff15026e</color>
				<width>4.0</width>
			</LineStyle>
		</Style>
		<Style id="branch_style18">
			<LineStyle>
				<color>ff15026e</color>
				<width>4.0</width>
			</LineStyle>
		</Style>
		<Style id="branch_style18">
			<LineStyle>
				<color>ff15026e</color>
				<width>4.0</width>
			</LineStyle>
		</Style>
		<Style id="branch_style18">
			<LineStyle>
				<color>ff15026e</color>
				<width>4.0</width>
			</LineStyle>
		</Style>
		<Style id="branch_style18">
			<LineStyle>
				<color>ff15026e</color>
				<width>4.0</width>
			</LineStyle>
		</Style>
		<Style id="branch_style18">
			<LineStyle>
				<color>ff15026e</color>
				<width>4.0</width>
			</LineStyle>
		</Style>
		<Style id="branch_style18">
			<LineStyle>
				<color>ff15026e</color>
				<width>4.0</width>
			</LineStyle>
		</Style>
		<Style id="branch_style18">
			<LineStyle>
				<color>ff15026e</color>
				<width>4.0</width>
			</LineStyle>
		</Style>
		<Style id="branch_style18">
			<LineStyle>
				<color>ff15026e</color>
				<width>4.0</width>
			</LineStyle>
		</Style>
		<Style id="branch_style18">
			<LineStyle>
				<color>ff15026e</color>
				<width>4.0</width>
			</LineStyle>
		</Style>
		<Style id="branch_style18">
			<LineStyle>
				<color>ff15026e</color>
				<width>4.0</width>
			</LineStyle>
		</Style>
		<Style id="branch_style18">
			<LineStyle>
				<color>ff15026e</color>
				<width>4.0</width>
			</LineStyle>
		</Style>
		<Style id="branch_style18">
			<LineStyle>
				<color>ff15026e</color>
				<width>4.0</width>
			</LineStyle>
		</Style>
		<Style id="branch_style18">
			<LineStyle>
				<color>ff15026e</color>
				<width>4.0</width>
			</LineStyle>
		</Style>
		<Style id="branch_style18">
			<LineStyle>
				<color>ff15026e</color>
				<width>4.0</width>
			</LineStyle>
		</Style>
		<Style id="branch_style18">
			<LineStyle>
				<color>ff15026e</color>
				<width>4.0</width>
			</LineStyle>
		</Style>
		<Style id="branch_style18">
			<LineStyle>
				<color>ff15026e</color>
				<width>4.0</width>
			</LineStyle>
		</Style>
		<Style id="branch_style18">
			<LineStyle>
				<color>ff15026e</color>
				<width>4.0</width>
			</LineStyle>
		</Style>
		<Style id="branch_style18">
			<LineStyle>
				<color>ff15026e</color>
				<width>4.0</width>
			</LineStyle>
		</Style>
		<Style id="branch_style18">
			<LineStyle>
				<color>ff15026e</color>
				<width>4.0</width>
			</LineStyle>
		</Style>
		<Style id="branch_style18">
			<LineStyle>
				<color>ff15026e</color>
				<width>4.0</width>
			</LineStyle>
		</Style>
		<Style id="branch_style18">
			<LineStyle>
				<color>ff15026e</color>
				<width>4.0</width>
			</LineStyle>
		</Style>
		<Style id="branch_style18">
			<LineStyle>
				<color>ff15026e</color>
				<width>4.0</width>
			</LineStyle>
		</Style>
		<Style id="branch_style18">
			<LineStyle>
				<color>ff15026e</color>
				<width>4.0</width>
			</LineStyle>
		</Style>
		<Style id="branch_style18">
			<LineStyle>
				<color>ff15026e</color>
				<width>4.0</width>
			</LineStyle>
		</Style>
		<Style id="branch_style18">
			<LineStyle>
				<color>ff15026e</color>
				<width>4.0</width>
			</LineStyle>
		</Style>
		<Style id="branch_style18">
			<LineStyle>
				<color>ff15026e</color>
				<width>4.0</width>
			</LineStyle>
		</Style>
		<Style id="branch_style18">
			<LineStyle>
				<color>ff15026e</color>
				<width>4.0</width>
			</LineStyle>
		</Style>
		<Style id="branch_style18">
			<LineStyle>
				<color>ff15026e</color>
				<width>4.0</width>
			</LineStyle>
		</Style>
		<Style id="branch_style18">
			<LineStyle>
				<color>ff15026e</color>
				<width>4.0</width>
			</LineStyle>
		</Style>
		<Style id="branch_style18">
			<LineStyle>
				<color>ff15026e</color>
				<width>4.0</width>
			</LineStyle>
		</Style>
		<Style id="branch_style18">
			<LineStyle>
				<color>ff15026e</color>
				<width>4.0</width>
			</LineStyle>
		</Style>
		<Style id="branch_style18">
			<LineStyle>
				<color>ff15026e</color>
				<width>4.0</width>
			</LineStyle>
		</Style>
		<Style id="branch_style18">
			<LineStyle>
				<color>ff15026e</color>
				<width>4.0</width>
			</LineStyle>
		</Style>
		<Style id="branch_style18">
			<LineStyle>
				<color>ff15026e</color>
				<width>4.0</width>
			</LineStyle>
		</Style>
		<Style id="branch_style18">
			<LineStyle>
				<color>ff15026e</color>
				<width>4.0</width>
			</LineStyle>
		</Style>
		<Style id="branch_style18">
			<LineStyle>
				<color>ff15026e</color>
				<width>4.0</width>
			</LineStyle>
		</Style>
		<Style id="branch_style18">
			<LineStyle>
				<color>ff15026e</color>
				<width>4.0</width>
			</LineStyle>
		</Style>
		<Style id="branch_style18">
			<LineStyle>
				<color>ff15026e</color>
				<width>4.0</width>
			</LineStyle>
		</Style>
		<Style id="branch_style18">
			<LineStyle>
				<color>ff15026e</color>
				<width>4.0</width>
			</LineStyle>
		</Style>
		<Style id="branch_style18">
			<LineStyle>
				<color>ff15026e</color>
				<width>4.0</width>
			</LineStyle>
		</Style>
		<Style id="branch_style18">
			<LineStyle>
				<color>ff15026e</color>
				<width>4.0</width>
			</LineStyle>
		</Style>
		<Style id="branch_style18">
			<LineStyle>
				<color>ff15026e</color>
				<width>4.0</width>
			</LineStyle>
		</Style>
		<Style id="branch_style18">
			<LineStyle>
				<color>ff15026e</color>
				<width>4.0</width>
			</LineStyle>
		</Style>
		<Style id="branch_style18">
			<LineStyle>
				<color>ff15026e</color>
				<width>4.0</width>
			</LineStyle>
		</Style>
		<Style id="branch_style18">
			<LineStyle>
				<color>ff15026e</color>
				<width>4.0</width>
			</LineStyle>
		</Style>
		<Style id="branch_style18">
			<LineStyle>
				<color>ff15026e</color>
				<width>4.0</width>
			</LineStyle>
		</Style>
		<Style id="branch_style18">
			<LineStyle>
				<color>ff15026e</color>
				<width>4.0</width>
			</LineStyle>
		</Style>
		<Style id="branch_style18">
			<LineStyle>
				<color>ff15026e</color>
				<width>4.0</width>
			</LineStyle>
		</Style>
		<Style id="branch_style18">
			<LineStyle>
				<color>ff15026e</color>
				<width>4.0</width>
			</LineStyle>
		</Style>
		<Style id="branch_style18">
			<LineStyle>
				<color>ff15026e</color>
				<width>4.0</width>
			</LineStyle>
		</Style>
		<Style id="branch_style18">
			<LineStyle>
				<color>ff15026e</color>
				<width>4.0</width>
			</LineStyle>
		</Style>
		<Style id="branch_style18">
			<LineStyle>
				<color>ff15026e</color>
				<width>4.0</width>
			</LineStyle>
		</Style>
		<Style id="branch_style18">
			<LineStyle>
				<color>ff15026e</color>
				<width>4.0</width>
			</LineStyle>
		</Style>
		<Style id="branch_style18">
			<LineStyle>
				<color>ff15026e</color>
				<width>4.0</width>
			</LineStyle>
		</Style>
		<Style id="branch_style18">
			<LineStyle>
				<color>ff15026e</color>
				<width>4.0</width>
			</LineStyle>
		</Style>
		<Style id="branch_style18">
			<LineStyle>
				<color>ff15026e</color>
				<width>4.0</width>
			</LineStyle>
		</Style>
		<Style id="branch_style18">
			<LineStyle>
				<color>ff15026e</color>
				<width>4.0</width>
			</LineStyle>
		</Style>
		<Style id="branch_style18">
			<LineStyle>
				<color>ff15026e</color>
				<width>4.0</width>
			</LineStyle>
		</Style>
		<Style id="branch_style19">
			<LineStyle>
				<color>ff0f014f</color>
				<width>4.0</width>
			</LineStyle>
		</Style>
		<Style id="branch_style19">
			<LineStyle>
				<color>ff0f014f</color>
				<width>4.0</width>
			</LineStyle>
		</Style>
		<Style id="branch_style19">
			<LineStyle>
				<color>ff0f014f</color>
				<width>4.0</width>
			</LineStyle>
		</Style>
		<Style id="branch_style19">
			<LineStyle>
				<color>ff0f014f</color>
				<width>4.0</width>
			</LineStyle>
		</Style>
		<Style id="branch_style19">
			<LineStyle>
				<color>ff0f014f</color>
				<width>4.0</width>
			</LineStyle>
		</Style>
		<Style id="branch_style19">
			<LineStyle>
				<color>ff0f014f</color>
				<width>4.0</width>
			</LineStyle>
		</Style>
		<Style id="branch_style19">
			<LineStyle>
				<color>ff0f014f</color>
				<width>4.0</width>
			</LineStyle>
		</Style>
		<Style id="branch_style19">
			<LineStyle>
				<color>ff0f014f</color>
				<width>4.0</width>
			</LineStyle>
		</Style>
		<Style id="branch_style19">
			<LineStyle>
				<color>ff0f014f</color>
				<width>4.0</width>
			</LineStyle>
		</Style>
		<Style id="branch_style19">
			<LineStyle>
				<color>ff0f014f</color>
				<width>4.0</width>
			</LineStyle>
		</Style>
		<Style id="branch_style19">
			<LineStyle>
				<color>ff0f014f</color>
				<width>4.0</width>
			</LineStyle>
		</Style>
		<Style id="branch_style19">
			<LineStyle>
				<color>ff0f014f</color>
				<width>4.0</width>
			</LineStyle>
		</Style>
		<Style id="branch_style19">
			<LineStyle>
				<color>ff0f014f</color>
				<width>4.0</width>
			</LineStyle>
		</Style>
		<Style id="branch_style19">
			<LineStyle>
				<color>ff0f014f</color>
				<width>4.0</width>
			</LineStyle>
		</Style>
		<Style id="branch_style19">
			<LineStyle>
				<color>ff0f014f</color>
				<width>4.0</width>
			</LineStyle>
		</Style>
		<Style id="branch_style19">
			<LineStyle>
				<color>ff0f014f</color>
				<width>4.0</width>
			</LineStyle>
		</Style>
		<Style id="branch_style19">
			<LineStyle>
				<color>ff0f014f</color>
				<width>4.0</width>
			</LineStyle>
		</Style>
		<Style id="branch_style19">
			<LineStyle>
				<color>ff0f014f</color>
				<width>4.0</width>
			</LineStyle>
		</Style>
		<Style id="branch_style19">
			<LineStyle>
				<color>ff0f014f</color>
				<width>4.0</width>
			</LineStyle>
		</Style>
		<Style id="branch_style19">
			<LineStyle>
				<color>ff0f014f</color>
				<width>4.0</width>
			</LineStyle>
		</Style>
		<Style id="branch_style19">
			<LineStyle>
				<color>ff0f014f</color>
				<width>4.0</width>
			</LineStyle>
		</Style>
		<Style id="branch_style19">
			<LineStyle>
				<color>ff0f014f</color>
				<width>4.0</width>
			</LineStyle>
		</Style>
		<Style id="branch_style19">
			<LineStyle>
				<color>ff0f014f</color>
				<width>4.0</width>
			</LineStyle>
		</Style>
		<Style id="branch_style19">
			<LineStyle>
				<color>ff0f014f</color>
				<width>4.0</width>
			</LineStyle>
		</Style>
		<Style id="branch_style19">
			<LineStyle>
				<color>ff0f014f</color>
				<width>4.0</width>
			</LineStyle>
		</Style>
		<Style id="branch_style19">
			<LineStyle>
				<color>ff0f014f</color>
				<width>4.0</width>
			</LineStyle>
		</Style>
		<Style id="branch_style19">
			<LineStyle>
				<color>ff0f014f</color>
				<width>4.0</width>
			</LineStyle>
		</Style>
		<Style id="branch_style19">
			<LineStyle>
				<color>ff0f014f</color>
				<width>4.0</width>
			</LineStyle>
		</Style>
		<Style id="branch_style19">
			<LineStyle>
				<color>ff0f014f</color>
				<width>4.0</width>
			</LineStyle>
		</Style>
		<Style id="branch_style19">
			<LineStyle>
				<color>ff0f014f</color>
				<width>4.0</width>
			</LineStyle>
		</Style>
		<Style id="branch_style19">
			<LineStyle>
				<color>ff0f014f</color>
				<width>4.0</width>
			</LineStyle>
		</Style>
		<Style id="branch_style19">
			<LineStyle>
				<color>ff0f014f</color>
				<width>4.0</width>
			</LineStyle>
		</Style>
		<Style id="branch_style19">
			<LineStyle>
				<color>ff0f014f</color>
				<width>4.0</width>
			</LineStyle>
		</Style>
		<Style id="branch_style19">
			<LineStyle>
				<color>ff0f014f</color>
				<width>4.0</width>
			</LineStyle>
		</Style>
		<Style id="branch_style19">
			<LineStyle>
				<color>ff0f014f</color>
				<width>4.0</width>
			</LineStyle>
		</Style>
		<Style id="branch_style19">
			<LineStyle>
				<color>ff0f014f</color>
				<width>4.0</width>
			</LineStyle>
		</Style>
		<Style id="branch_style19">
			<LineStyle>
				<color>ff0f014f</color>
				<width>4.0</width>
			</LineStyle>
		</Style>
		<Style id="branch_style19">
			<LineStyle>
				<color>ff0f014f</color>
				<width>4.0</width>
			</LineStyle>
		</Style>
		<Style id="branch_style19">
			<LineStyle>
				<color>ff0f014f</color>
				<width>4.0</width>
			</LineStyle>
		</Style>
		<Style id="branch_style19">
			<LineStyle>
				<color>ff0f014f</color>
				<width>4.0</width>
			</LineStyle>
		</Style>
		<Style id="branch_style19">
			<LineStyle>
				<color>ff0f014f</color>
				<width>4.0</width>
			</LineStyle>
		</Style>
		<Style id="branch_style19">
			<LineStyle>
				<color>ff0f014f</color>
				<width>4.0</width>
			</LineStyle>
		</Style>
		<Style id="branch_style19">
			<LineStyle>
				<color>ff0f014f</color>
				<width>4.0</width>
			</LineStyle>
		</Style>
		<Style id="branch_style19">
			<LineStyle>
				<color>ff0f014f</color>
				<width>4.0</width>
			</LineStyle>
		</Style>
		<Style id="branch_style19">
			<LineStyle>
				<color>ff0f014f</color>
				<width>4.0</width>
			</LineStyle>
		</Style>
		<Style id="branch_style19">
			<LineStyle>
				<color>ff0f014f</color>
				<width>4.0</width>
			</LineStyle>
		</Style>
		<Style id="branch_style19">
			<LineStyle>
				<color>ff0f014f</color>
				<width>4.0</width>
			</LineStyle>
		</Style>
		<Style id="branch_style19">
			<LineStyle>
				<color>ff0f014f</color>
				<width>4.0</width>
			</LineStyle>
		</Style>
		<Style id="branch_style19">
			<LineStyle>
				<color>ff0f014f</color>
				<width>4.0</width>
			</LineStyle>
		</Style>
		<Style id="branch_style19">
			<LineStyle>
				<color>ff0f014f</color>
				<width>4.0</width>
			</LineStyle>
		</Style>
		<Style id="branch_style19">
			<LineStyle>
				<color>ff0f014f</color>
				<width>4.0</width>
			</LineStyle>
		</Style>
		<Style id="branch_style19">
			<LineStyle>
				<color>ff0f014f</color>
				<width>4.0</width>
			</LineStyle>
		</Style>
		<Style id="branch_style19">
			<LineStyle>
				<color>ff0f014f</color>
				<width>4.0</width>
			</LineStyle>
		</Style>
		<Style id="branch_style19">
			<LineStyle>
				<color>ff0f014f</color>
				<width>4.0</width>
			</LineStyle>
		</Style>
		<Style id="branch_style19">
			<LineStyle>
				<color>ff0f014f</color>
				<width>4.0</width>
			</LineStyle>
		</Style>
		<Style id="branch_style19">
			<LineStyle>
				<color>ff0f014f</color>
				<width>4.0</width>
			</LineStyle>
		</Style>
		<Style id="branch_style19">
			<LineStyle>
				<color>ff0f014f</color>
				<width>4.0</width>
			</LineStyle>
		</Style>
		<Style id="branch_style19">
			<LineStyle>
				<color>ff0f014f</color>
				<width>4.0</width>
			</LineStyle>
		</Style>
		<Style id="branch_style19">
			<LineStyle>
				<color>ff0f014f</color>
				<width>4.0</width>
			</LineStyle>
		</Style>
		<Style id="branch_style19">
			<LineStyle>
				<color>ff0f014f</color>
				<width>4.0</width>
			</LineStyle>
		</Style>
		<Style id="branch_style19">
			<LineStyle>
				<color>ff0f014f</color>
				<width>4.0</width>
			</LineStyle>
		</Style>
		<Style id="branch_style19">
			<LineStyle>
				<color>ff0f014f</color>
				<width>4.0</width>
			</LineStyle>
		</Style>
		<Style id="branch_style19">
			<LineStyle>
				<color>ff0f014f</color>
				<width>4.0</width>
			</LineStyle>
		</Style>
		<Style id="branch_style19">
			<LineStyle>
				<color>ff0f014f</color>
				<width>4.0</width>
			</LineStyle>
		</Style>
		<Style id="branch_style19">
			<LineStyle>
				<color>ff0f014f</color>
				<width>4.0</width>
			</LineStyle>
		</Style>
		<Style id="branch_style19">
			<LineStyle>
				<color>ff0f014f</color>
				<width>4.0</width>
			</LineStyle>
		</Style>
		<Style id="branch_style19">
			<LineStyle>
				<color>ff0f014f</color>
				<width>4.0</width>
			</LineStyle>
		</Style>
		<Style id="branch_style19">
			<LineStyle>
				<color>ff0f014f</color>
				<width>4.0</width>
			</LineStyle>
		</Style>
		<Style id="branch_style19">
			<LineStyle>
				<color>ff0f014f</color>
				<width>4.0</width>
			</LineStyle>
		</Style>
		<Style id="branch_style19">
			<LineStyle>
				<color>ff0f014f</color>
				<width>4.0</width>
			</LineStyle>
		</Style>
		<Style id="branch_style19">
			<LineStyle>
				<color>ff0f014f</color>
				<width>4.0</width>
			</LineStyle>
		</Style>
		<Style id="branch_style19">
			<LineStyle>
				<color>ff0f014f</color>
				<width>4.0</width>
			</LineStyle>
		</Style>
		<Style id="branch_style19">
			<LineStyle>
				<color>ff0f014f</color>
				<width>4.0</width>
			</LineStyle>
		</Style>
		<Style id="branch_style19">
			<LineStyle>
				<color>ff0f014f</color>
				<width>4.0</width>
			</LineStyle>
		</Style>
		<Style id="branch_style19">
			<LineStyle>
				<color>ff0f014f</color>
				<width>4.0</width>
			</LineStyle>
		</Style>
		<Style id="branch_style19">
			<LineStyle>
				<color>ff0f014f</color>
				<width>4.0</width>
			</LineStyle>
		</Style>
		<Style id="branch_style19">
			<LineStyle>
				<color>ff0f014f</color>
				<width>4.0</width>
			</LineStyle>
		</Style>
		<Style id="branch_style19">
			<LineStyle>
				<color>ff0f014f</color>
				<width>4.0</width>
			</LineStyle>
		</Style>
		<Style id="branch_style19">
			<LineStyle>
				<color>ff0f014f</color>
				<width>4.0</width>
			</LineStyle>
		</Style>
		<Style id="branch_style19">
			<LineStyle>
				<color>ff0f014f</color>
				<width>4.0</width>
			</LineStyle>
		</Style>
		<Style id="branch_style19">
			<LineStyle>
				<color>ff0f014f</color>
				<width>4.0</width>
			</LineStyle>
		</Style>
		<Style id="branch_style19">
			<LineStyle>
				<color>ff0f014f</color>
				<width>4.0</width>
			</LineStyle>
		</Style>
		<Style id="branch_style19">
			<LineStyle>
				<color>ff0f014f</color>
				<width>4.0</width>
			</LineStyle>
		</Style>
		<Style id="branch_style19">
			<LineStyle>
				<color>ff0f014f</color>
				<width>4.0</width>
			</LineStyle>
		</Style>
		<Style id="branch_style19">
			<LineStyle>
				<color>ff0f014f</color>
				<width>4.0</width>
			</LineStyle>
		</Style>
		<Style id="branch_style19">
			<LineStyle>
				<color>ff0f014f</color>
				<width>4.0</width>
			</LineStyle>
		</Style>
		<Style id="branch_style19">
			<LineStyle>
				<color>ff0f014f</color>
				<width>4.0</width>
			</LineStyle>
		</Style>
		<Style id="branch_style19">
			<LineStyle>
				<color>ff0f014f</color>
				<width>4.0</width>
			</LineStyle>
		</Style>
		<Style id="branch_style19">
			<LineStyle>
				<color>ff0f014f</color>
				<width>4.0</width>
			</LineStyle>
		</Style>
		<Style id="branch_style19">
			<LineStyle>
				<color>ff0f014f</color>
				<width>4.0</width>
			</LineStyle>
		</Style>
		<Style id="branch_style19">
			<LineStyle>
				<color>ff0f014f</color>
				<width>4.0</width>
			</LineStyle>
		</Style>
		<Style id="branch_style19">
			<LineStyle>
				<color>ff0f014f</color>
				<width>4.0</width>
			</LineStyle>
		</Style>
		<Style id="branch_style19">
			<LineStyle>
				<color>ff0f014f</color>
				<width>4.0</width>
			</LineStyle>
		</Style>
		<Style id="branch_style19">
			<LineStyle>
				<color>ff0f014f</color>
				<width>4.0</width>
			</LineStyle>
		</Style>
		<Style id="branch_style19">
			<LineStyle>
				<color>ff0f014f</color>
				<width>4.0</width>
			</LineStyle>
		</Style>
		<Style id="branch_style19">
			<LineStyle>
				<color>ff0f014f</color>
				<width>4.0</width>
			</LineStyle>
		</Style>
		<Style id="branch_style19">
			<LineStyle>
				<color>ff0f014f</color>
				<width>4.0</width>
			</LineStyle>
		</Style>
		<Style id="branch_style19">
			<LineStyle>
				<color>ff0f014f</color>
				<width>4.0</width>
			</LineStyle>
		</Style>
		<Style id="branch_style19">
			<LineStyle>
				<color>ff0f014f</color>
				<width>4.0</width>
			</LineStyle>
		</Style>
		<Style id="branch_style19">
			<LineStyle>
				<color>ff0f014f</color>
				<width>4.0</width>
			</LineStyle>
		</Style>
		<Style id="branch_style20">
			<LineStyle>
				<color>ff130164</color>
				<width>4.0</width>
			</LineStyle>
		</Style>
		<Style id="branch_style20">
			<LineStyle>
				<color>ff130164</color>
				<width>4.0</width>
			</LineStyle>
		</Style>
		<Style id="branch_style20">
			<LineStyle>
				<color>ff130164</color>
				<width>4.0</width>
			</LineStyle>
		</Style>
		<Style id="branch_style20">
			<LineStyle>
				<color>ff130164</color>
				<width>4.0</width>
			</LineStyle>
		</Style>
		<Style id="branch_style20">
			<LineStyle>
				<color>ff130164</color>
				<width>4.0</width>
			</LineStyle>
		</Style>
		<Style id="branch_style20">
			<LineStyle>
				<color>ff130164</color>
				<width>4.0</width>
			</LineStyle>
		</Style>
		<Style id="branch_style20">
			<LineStyle>
				<color>ff130164</color>
				<width>4.0</width>
			</LineStyle>
		</Style>
		<Style id="branch_style20">
			<LineStyle>
				<color>ff130164</color>
				<width>4.0</width>
			</LineStyle>
		</Style>
		<Style id="branch_style20">
			<LineStyle>
				<color>ff130164</color>
				<width>4.0</width>
			</LineStyle>
		</Style>
		<Style id="branch_style20">
			<LineStyle>
				<color>ff130164</color>
				<width>4.0</width>
			</LineStyle>
		</Style>
		<Style id="branch_style20">
			<LineStyle>
				<color>ff130164</color>
				<width>4.0</width>
			</LineStyle>
		</Style>
		<Style id="branch_style20">
			<LineStyle>
				<color>ff130164</color>
				<width>4.0</width>
			</LineStyle>
		</Style>
		<Style id="branch_style20">
			<LineStyle>
				<color>ff130164</color>
				<width>4.0</width>
			</LineStyle>
		</Style>
		<Style id="branch_style20">
			<LineStyle>
				<color>ff130164</color>
				<width>4.0</width>
			</LineStyle>
		</Style>
		<Style id="branch_style20">
			<LineStyle>
				<color>ff130164</color>
				<width>4.0</width>
			</LineStyle>
		</Style>
		<Style id="branch_style20">
			<LineStyle>
				<color>ff130164</color>
				<width>4.0</width>
			</LineStyle>
		</Style>
		<Style id="branch_style20">
			<LineStyle>
				<color>ff130164</color>
				<width>4.0</width>
			</LineStyle>
		</Style>
		<Style id="branch_style20">
			<LineStyle>
				<color>ff130164</color>
				<width>4.0</width>
			</LineStyle>
		</Style>
		<Style id="branch_style20">
			<LineStyle>
				<color>ff130164</color>
				<width>4.0</width>
			</LineStyle>
		</Style>
		<Style id="branch_style20">
			<LineStyle>
				<color>ff130164</color>
				<width>4.0</width>
			</LineStyle>
		</Style>
		<Style id="branch_style20">
			<LineStyle>
				<color>ff130164</color>
				<width>4.0</width>
			</LineStyle>
		</Style>
		<Style id="branch_style20">
			<LineStyle>
				<color>ff130164</color>
				<width>4.0</width>
			</LineStyle>
		</Style>
		<Style id="branch_style20">
			<LineStyle>
				<color>ff130164</color>
				<width>4.0</width>
			</LineStyle>
		</Style>
		<Style id="branch_style20">
			<LineStyle>
				<color>ff130164</color>
				<width>4.0</width>
			</LineStyle>
		</Style>
		<Style id="branch_style20">
			<LineStyle>
				<color>ff130164</color>
				<width>4.0</width>
			</LineStyle>
		</Style>
		<Style id="branch_style20">
			<LineStyle>
				<color>ff130164</color>
				<width>4.0</width>
			</LineStyle>
		</Style>
		<Style id="branch_style20">
			<LineStyle>
				<color>ff130164</color>
				<width>4.0</width>
			</LineStyle>
		</Style>
		<Style id="branch_style20">
			<LineStyle>
				<color>ff130164</color>
				<width>4.0</width>
			</LineStyle>
		</Style>
		<Style id="branch_style20">
			<LineStyle>
				<color>ff130164</color>
				<width>4.0</width>
			</LineStyle>
		</Style>
		<Style id="branch_style20">
			<LineStyle>
				<color>ff130164</color>
				<width>4.0</width>
			</LineStyle>
		</Style>
		<Style id="branch_style20">
			<LineStyle>
				<color>ff130164</color>
				<width>4.0</width>
			</LineStyle>
		</Style>
		<Style id="branch_style20">
			<LineStyle>
				<color>ff130164</color>
				<width>4.0</width>
			</LineStyle>
		</Style>
		<Style id="branch_style20">
			<LineStyle>
				<color>ff130164</color>
				<width>4.0</width>
			</LineStyle>
		</Style>
		<Style id="branch_style20">
			<LineStyle>
				<color>ff130164</color>
				<width>4.0</width>
			</LineStyle>
		</Style>
		<Style id="branch_style20">
			<LineStyle>
				<color>ff130164</color>
				<width>4.0</width>
			</LineStyle>
		</Style>
		<Style id="branch_style20">
			<LineStyle>
				<color>ff130164</color>
				<width>4.0</width>
			</LineStyle>
		</Style>
		<Style id="branch_style20">
			<LineStyle>
				<color>ff130164</color>
				<width>4.0</width>
			</LineStyle>
		</Style>
		<Style id="branch_style20">
			<LineStyle>
				<color>ff130164</color>
				<width>4.0</width>
			</LineStyle>
		</Style>
		<Style id="branch_style20">
			<LineStyle>
				<color>ff130164</color>
				<width>4.0</width>
			</LineStyle>
		</Style>
		<Style id="branch_style20">
			<LineStyle>
				<color>ff130164</color>
				<width>4.0</width>
			</LineStyle>
		</Style>
		<Style id="branch_style20">
			<LineStyle>
				<color>ff130164</color>
				<width>4.0</width>
			</LineStyle>
		</Style>
		<Style id="branch_style20">
			<LineStyle>
				<color>ff130164</color>
				<width>4.0</width>
			</LineStyle>
		</Style>
		<Style id="branch_style20">
			<LineStyle>
				<color>ff130164</color>
				<width>4.0</width>
			</LineStyle>
		</Style>
		<Style id="branch_style20">
			<LineStyle>
				<color>ff130164</color>
				<width>4.0</width>
			</LineStyle>
		</Style>
		<Style id="branch_style20">
			<LineStyle>
				<color>ff130164</color>
				<width>4.0</width>
			</LineStyle>
		</Style>
		<Style id="branch_style20">
			<LineStyle>
				<color>ff130164</color>
				<width>4.0</width>
			</LineStyle>
		</Style>
		<Style id="branch_style20">
			<LineStyle>
				<color>ff130164</color>
				<width>4.0</width>
			</LineStyle>
		</Style>
		<Style id="branch_style20">
			<LineStyle>
				<color>ff130164</color>
				<width>4.0</width>
			</LineStyle>
		</Style>
		<Style id="branch_style20">
			<LineStyle>
				<color>ff130164</color>
				<width>4.0</width>
			</LineStyle>
		</Style>
		<Style id="branch_style20">
			<LineStyle>
				<color>ff130164</color>
				<width>4.0</width>
			</LineStyle>
		</Style>
		<Style id="branch_style20">
			<LineStyle>
				<color>ff130164</color>
				<width>4.0</width>
			</LineStyle>
		</Style>
		<Style id="branch_style20">
			<LineStyle>
				<color>ff130164</color>
				<width>4.0</width>
			</LineStyle>
		</Style>
		<Style id="branch_style20">
			<LineStyle>
				<color>ff130164</color>
				<width>4.0</width>
			</LineStyle>
		</Style>
		<Style id="branch_style20">
			<LineStyle>
				<color>ff130164</color>
				<width>4.0</width>
			</LineStyle>
		</Style>
		<Style id="branch_style20">
			<LineStyle>
				<color>ff130164</color>
				<width>4.0</width>
			</LineStyle>
		</Style>
		<Style id="branch_style20">
			<LineStyle>
				<color>ff130164</color>
				<width>4.0</width>
			</LineStyle>
		</Style>
		<Style id="branch_style20">
			<LineStyle>
				<color>ff130164</color>
				<width>4.0</width>
			</LineStyle>
		</Style>
		<Style id="branch_style20">
			<LineStyle>
				<color>ff130164</color>
				<width>4.0</width>
			</LineStyle>
		</Style>
		<Style id="branch_style20">
			<LineStyle>
				<color>ff130164</color>
				<width>4.0</width>
			</LineStyle>
		</Style>
		<Style id="branch_style20">
			<LineStyle>
				<color>ff130164</color>
				<width>4.0</width>
			</LineStyle>
		</Style>
		<Style id="branch_style20">
			<LineStyle>
				<color>ff130164</color>
				<width>4.0</width>
			</LineStyle>
		</Style>
		<Style id="branch_style20">
			<LineStyle>
				<color>ff130164</color>
				<width>4.0</width>
			</LineStyle>
		</Style>
		<Style id="branch_style20">
			<LineStyle>
				<color>ff130164</color>
				<width>4.0</width>
			</LineStyle>
		</Style>
		<Style id="branch_style20">
			<LineStyle>
				<color>ff130164</color>
				<width>4.0</width>
			</LineStyle>
		</Style>
		<Style id="branch_style20">
			<LineStyle>
				<color>ff130164</color>
				<width>4.0</width>
			</LineStyle>
		</Style>
		<Style id="branch_style20">
			<LineStyle>
				<color>ff130164</color>
				<width>4.0</width>
			</LineStyle>
		</Style>
		<Style id="branch_style20">
			<LineStyle>
				<color>ff130164</color>
				<width>4.0</width>
			</LineStyle>
		</Style>
		<Style id="branch_style20">
			<LineStyle>
				<color>ff130164</color>
				<width>4.0</width>
			</LineStyle>
		</Style>
		<Style id="branch_style20">
			<LineStyle>
				<color>ff130164</color>
				<width>4.0</width>
			</LineStyle>
		</Style>
		<Style id="branch_style20">
			<LineStyle>
				<color>ff130164</color>
				<width>4.0</width>
			</LineStyle>
		</Style>
		<Style id="branch_style20">
			<LineStyle>
				<color>ff130164</color>
				<width>4.0</width>
			</LineStyle>
		</Style>
		<Style id="branch_style20">
			<LineStyle>
				<color>ff130164</color>
				<width>4.0</width>
			</LineStyle>
		</Style>
		<Style id="branch_style20">
			<LineStyle>
				<color>ff130164</color>
				<width>4.0</width>
			</LineStyle>
		</Style>
		<Style id="branch_style20">
			<LineStyle>
				<color>ff130164</color>
				<width>4.0</width>
			</LineStyle>
		</Style>
		<Style id="branch_style20">
			<LineStyle>
				<color>ff130164</color>
				<width>4.0</width>
			</LineStyle>
		</Style>
		<Style id="branch_style20">
			<LineStyle>
				<color>ff130164</color>
				<width>4.0</width>
			</LineStyle>
		</Style>
		<Style id="branch_style20">
			<LineStyle>
				<color>ff130164</color>
				<width>4.0</width>
			</LineStyle>
		</Style>
		<Style id="branch_style20">
			<LineStyle>
				<color>ff130164</color>
				<width>4.0</width>
			</LineStyle>
		</Style>
		<Style id="branch_style20">
			<LineStyle>
				<color>ff130164</color>
				<width>4.0</width>
			</LineStyle>
		</Style>
		<Style id="branch_style20">
			<LineStyle>
				<color>ff130164</color>
				<width>4.0</width>
			</LineStyle>
		</Style>
		<Style id="branch_style20">
			<LineStyle>
				<color>ff130164</color>
				<width>4.0</width>
			</LineStyle>
		</Style>
		<Style id="branch_style20">
			<LineStyle>
				<color>ff130164</color>
				<width>4.0</width>
			</LineStyle>
		</Style>
		<Style id="branch_style20">
			<LineStyle>
				<color>ff130164</color>
				<width>4.0</width>
			</LineStyle>
		</Style>
		<Style id="branch_style20">
			<LineStyle>
				<color>ff130164</color>
				<width>4.0</width>
			</LineStyle>
		</Style>
		<Style id="branch_style20">
			<LineStyle>
				<color>ff130164</color>
				<width>4.0</width>
			</LineStyle>
		</Style>
		<Style id="branch_style20">
			<LineStyle>
				<color>ff130164</color>
				<width>4.0</width>
			</LineStyle>
		</Style>
		<Style id="branch_style20">
			<LineStyle>
				<color>ff130164</color>
				<width>4.0</width>
			</LineStyle>
		</Style>
		<Style id="branch_style20">
			<LineStyle>
				<color>ff130164</color>
				<width>4.0</width>
			</LineStyle>
		</Style>
		<Style id="branch_style20">
			<LineStyle>
				<color>ff130164</color>
				<width>4.0</width>
			</LineStyle>
		</Style>
		<Style id="branch_style20">
			<LineStyle>
				<color>ff130164</color>
				<width>4.0</width>
			</LineStyle>
		</Style>
		<Style id="branch_style20">
			<LineStyle>
				<color>ff130164</color>
				<width>4.0</width>
			</LineStyle>
		</Style>
		<Style id="branch_style20">
			<LineStyle>
				<color>ff130164</color>
				<width>4.0</width>
			</LineStyle>
		</Style>
		<Style id="branch_style20">
			<LineStyle>
				<color>ff130164</color>
				<width>4.0</width>
			</LineStyle>
		</Style>
		<Style id="branch_style20">
			<LineStyle>
				<color>ff130164</color>
				<width>4.0</width>
			</LineStyle>
		</Style>
		<Style id="branch_style20">
			<LineStyle>
				<color>ff130164</color>
				<width>4.0</width>
			</LineStyle>
		</Style>
		<Style id="branch_style20">
			<LineStyle>
				<color>ff130164</color>
				<width>4.0</width>
			</LineStyle>
		</Style>
		<Style id="branch_style20">
			<LineStyle>
				<color>ff130164</color>
				<width>4.0</width>
			</LineStyle>
		</Style>
		<Style id="branch_style20">
			<LineStyle>
				<color>ff130164</color>
				<width>4.0</width>
			</LineStyle>
		</Style>
		<Style id="branch_style20">
			<LineStyle>
				<color>ff130164</color>
				<width>4.0</width>
			</LineStyle>
		</Style>
		<Style id="branch_style20">
			<LineStyle>
				<color>ff130164</color>
				<width>4.0</width>
			</LineStyle>
		</Style>
		<Style id="branch_style21">
			<LineStyle>
				<color>ff160271</color>
				<width>4.0</width>
			</LineStyle>
		</Style>
		<Style id="branch_style21">
			<LineStyle>
				<color>ff160271</color>
				<width>4.0</width>
			</LineStyle>
		</Style>
		<Style id="branch_style21">
			<LineStyle>
				<color>ff160271</color>
				<width>4.0</width>
			</LineStyle>
		</Style>
		<Style id="branch_style21">
			<LineStyle>
				<color>ff160271</color>
				<width>4.0</width>
			</LineStyle>
		</Style>
		<Style id="branch_style21">
			<LineStyle>
				<color>ff160271</color>
				<width>4.0</width>
			</LineStyle>
		</Style>
		<Style id="branch_style21">
			<LineStyle>
				<color>ff160271</color>
				<width>4.0</width>
			</LineStyle>
		</Style>
		<Style id="branch_style21">
			<LineStyle>
				<color>ff160271</color>
				<width>4.0</width>
			</LineStyle>
		</Style>
		<Style id="branch_style21">
			<LineStyle>
				<color>ff160271</color>
				<width>4.0</width>
			</LineStyle>
		</Style>
		<Style id="branch_style21">
			<LineStyle>
				<color>ff160271</color>
				<width>4.0</width>
			</LineStyle>
		</Style>
		<Style id="branch_style21">
			<LineStyle>
				<color>ff160271</color>
				<width>4.0</width>
			</LineStyle>
		</Style>
		<Style id="branch_style21">
			<LineStyle>
				<color>ff160271</color>
				<width>4.0</width>
			</LineStyle>
		</Style>
		<Style id="branch_style21">
			<LineStyle>
				<color>ff160271</color>
				<width>4.0</width>
			</LineStyle>
		</Style>
		<Style id="branch_style21">
			<LineStyle>
				<color>ff160271</color>
				<width>4.0</width>
			</LineStyle>
		</Style>
		<Style id="branch_style21">
			<LineStyle>
				<color>ff160271</color>
				<width>4.0</width>
			</LineStyle>
		</Style>
		<Style id="branch_style21">
			<LineStyle>
				<color>ff160271</color>
				<width>4.0</width>
			</LineStyle>
		</Style>
		<Style id="branch_style21">
			<LineStyle>
				<color>ff160271</color>
				<width>4.0</width>
			</LineStyle>
		</Style>
		<Style id="branch_style21">
			<LineStyle>
				<color>ff160271</color>
				<width>4.0</width>
			</LineStyle>
		</Style>
		<Style id="branch_style21">
			<LineStyle>
				<color>ff160271</color>
				<width>4.0</width>
			</LineStyle>
		</Style>
		<Style id="branch_style21">
			<LineStyle>
				<color>ff160271</color>
				<width>4.0</width>
			</LineStyle>
		</Style>
		<Style id="branch_style21">
			<LineStyle>
				<color>ff160271</color>
				<width>4.0</width>
			</LineStyle>
		</Style>
		<Style id="branch_style21">
			<LineStyle>
				<color>ff160271</color>
				<width>4.0</width>
			</LineStyle>
		</Style>
		<Style id="branch_style21">
			<LineStyle>
				<color>ff160271</color>
				<width>4.0</width>
			</LineStyle>
		</Style>
		<Style id="branch_style21">
			<LineStyle>
				<color>ff160271</color>
				<width>4.0</width>
			</LineStyle>
		</Style>
		<Style id="branch_style21">
			<LineStyle>
				<color>ff160271</color>
				<width>4.0</width>
			</LineStyle>
		</Style>
		<Style id="branch_style21">
			<LineStyle>
				<color>ff160271</color>
				<width>4.0</width>
			</LineStyle>
		</Style>
		<Style id="branch_style21">
			<LineStyle>
				<color>ff160271</color>
				<width>4.0</width>
			</LineStyle>
		</Style>
		<Style id="branch_style21">
			<LineStyle>
				<color>ff160271</color>
				<width>4.0</width>
			</LineStyle>
		</Style>
		<Style id="branch_style21">
			<LineStyle>
				<color>ff160271</color>
				<width>4.0</width>
			</LineStyle>
		</Style>
		<Style id="branch_style21">
			<LineStyle>
				<color>ff160271</color>
				<width>4.0</width>
			</LineStyle>
		</Style>
		<Style id="branch_style21">
			<LineStyle>
				<color>ff160271</color>
				<width>4.0</width>
			</LineStyle>
		</Style>
		<Style id="branch_style21">
			<LineStyle>
				<color>ff160271</color>
				<width>4.0</width>
			</LineStyle>
		</Style>
		<Style id="branch_style21">
			<LineStyle>
				<color>ff160271</color>
				<width>4.0</width>
			</LineStyle>
		</Style>
		<Style id="branch_style21">
			<LineStyle>
				<color>ff160271</color>
				<width>4.0</width>
			</LineStyle>
		</Style>
		<Style id="branch_style21">
			<LineStyle>
				<color>ff160271</color>
				<width>4.0</width>
			</LineStyle>
		</Style>
		<Style id="branch_style21">
			<LineStyle>
				<color>ff160271</color>
				<width>4.0</width>
			</LineStyle>
		</Style>
		<Style id="branch_style21">
			<LineStyle>
				<color>ff160271</color>
				<width>4.0</width>
			</LineStyle>
		</Style>
		<Style id="branch_style21">
			<LineStyle>
				<color>ff160271</color>
				<width>4.0</width>
			</LineStyle>
		</Style>
		<Style id="branch_style21">
			<LineStyle>
				<color>ff160271</color>
				<width>4.0</width>
			</LineStyle>
		</Style>
		<Style id="branch_style21">
			<LineStyle>
				<color>ff160271</color>
				<width>4.0</width>
			</LineStyle>
		</Style>
		<Style id="branch_style21">
			<LineStyle>
				<color>ff160271</color>
				<width>4.0</width>
			</LineStyle>
		</Style>
		<Style id="branch_style21">
			<LineStyle>
				<color>ff160271</color>
				<width>4.0</width>
			</LineStyle>
		</Style>
		<Style id="branch_style21">
			<LineStyle>
				<color>ff160271</color>
				<width>4.0</width>
			</LineStyle>
		</Style>
		<Style id="branch_style21">
			<LineStyle>
				<color>ff160271</color>
				<width>4.0</width>
			</LineStyle>
		</Style>
		<Style id="branch_style21">
			<LineStyle>
				<color>ff160271</color>
				<width>4.0</width>
			</LineStyle>
		</Style>
		<Style id="branch_style21">
			<LineStyle>
				<color>ff160271</color>
				<width>4.0</width>
			</LineStyle>
		</Style>
		<Style id="branch_style21">
			<LineStyle>
				<color>ff160271</color>
				<width>4.0</width>
			</LineStyle>
		</Style>
		<Style id="branch_style21">
			<LineStyle>
				<color>ff160271</color>
				<width>4.0</width>
			</LineStyle>
		</Style>
		<Style id="branch_style21">
			<LineStyle>
				<color>ff160271</color>
				<width>4.0</width>
			</LineStyle>
		</Style>
		<Style id="branch_style21">
			<LineStyle>
				<color>ff160271</color>
				<width>4.0</width>
			</LineStyle>
		</Style>
		<Style id="branch_style21">
			<LineStyle>
				<color>ff160271</color>
				<width>4.0</width>
			</LineStyle>
		</Style>
		<Style id="branch_style21">
			<LineStyle>
				<color>ff160271</color>
				<width>4.0</width>
			</LineStyle>
		</Style>
		<Style id="branch_style21">
			<LineStyle>
				<color>ff160271</color>
				<width>4.0</width>
			</LineStyle>
		</Style>
		<Style id="branch_style21">
			<LineStyle>
				<color>ff160271</color>
				<width>4.0</width>
			</LineStyle>
		</Style>
		<Style id="branch_style21">
			<LineStyle>
				<color>ff160271</color>
				<width>4.0</width>
			</LineStyle>
		</Style>
		<Style id="branch_style21">
			<LineStyle>
				<color>ff160271</color>
				<width>4.0</width>
			</LineStyle>
		</Style>
		<Style id="branch_style21">
			<LineStyle>
				<color>ff160271</color>
				<width>4.0</width>
			</LineStyle>
		</Style>
		<Style id="branch_style21">
			<LineStyle>
				<color>ff160271</color>
				<width>4.0</width>
			</LineStyle>
		</Style>
		<Style id="branch_style21">
			<LineStyle>
				<color>ff160271</color>
				<width>4.0</width>
			</LineStyle>
		</Style>
		<Style id="branch_style21">
			<LineStyle>
				<color>ff160271</color>
				<width>4.0</width>
			</LineStyle>
		</Style>
		<Style id="branch_style21">
			<LineStyle>
				<color>ff160271</color>
				<width>4.0</width>
			</LineStyle>
		</Style>
		<Style id="branch_style21">
			<LineStyle>
				<color>ff160271</color>
				<width>4.0</width>
			</LineStyle>
		</Style>
		<Style id="branch_style21">
			<LineStyle>
				<color>ff160271</color>
				<width>4.0</width>
			</LineStyle>
		</Style>
		<Style id="branch_style21">
			<LineStyle>
				<color>ff160271</color>
				<width>4.0</width>
			</LineStyle>
		</Style>
		<Style id="branch_style21">
			<LineStyle>
				<color>ff160271</color>
				<width>4.0</width>
			</LineStyle>
		</Style>
		<Style id="branch_style21">
			<LineStyle>
				<color>ff160271</color>
				<width>4.0</width>
			</LineStyle>
		</Style>
		<Style id="branch_style21">
			<LineStyle>
				<color>ff160271</color>
				<width>4.0</width>
			</LineStyle>
		</Style>
		<Style id="branch_style21">
			<LineStyle>
				<color>ff160271</color>
				<width>4.0</width>
			</LineStyle>
		</Style>
		<Style id="branch_style21">
			<LineStyle>
				<color>ff160271</color>
				<width>4.0</width>
			</LineStyle>
		</Style>
		<Style id="branch_style21">
			<LineStyle>
				<color>ff160271</color>
				<width>4.0</width>
			</LineStyle>
		</Style>
		<Style id="branch_style21">
			<LineStyle>
				<color>ff160271</color>
				<width>4.0</width>
			</LineStyle>
		</Style>
		<Style id="branch_style21">
			<LineStyle>
				<color>ff160271</color>
				<width>4.0</width>
			</LineStyle>
		</Style>
		<Style id="branch_style21">
			<LineStyle>
				<color>ff160271</color>
				<width>4.0</width>
			</LineStyle>
		</Style>
		<Style id="branch_style21">
			<LineStyle>
				<color>ff160271</color>
				<width>4.0</width>
			</LineStyle>
		</Style>
		<Style id="branch_style21">
			<LineStyle>
				<color>ff160271</color>
				<width>4.0</width>
			</LineStyle>
		</Style>
		<Style id="branch_style21">
			<LineStyle>
				<color>ff160271</color>
				<width>4.0</width>
			</LineStyle>
		</Style>
		<Style id="branch_style21">
			<LineStyle>
				<color>ff160271</color>
				<width>4.0</width>
			</LineStyle>
		</Style>
		<Style id="branch_style21">
			<LineStyle>
				<color>ff160271</color>
				<width>4.0</width>
			</LineStyle>
		</Style>
		<Style id="branch_style21">
			<LineStyle>
				<color>ff160271</color>
				<width>4.0</width>
			</LineStyle>
		</Style>
		<Style id="branch_style21">
			<LineStyle>
				<color>ff160271</color>
				<width>4.0</width>
			</LineStyle>
		</Style>
		<Style id="branch_style21">
			<LineStyle>
				<color>ff160271</color>
				<width>4.0</width>
			</LineStyle>
		</Style>
		<Style id="branch_style21">
			<LineStyle>
				<color>ff160271</color>
				<width>4.0</width>
			</LineStyle>
		</Style>
		<Style id="branch_style21">
			<LineStyle>
				<color>ff160271</color>
				<width>4.0</width>
			</LineStyle>
		</Style>
		<Style id="branch_style21">
			<LineStyle>
				<color>ff160271</color>
				<width>4.0</width>
			</LineStyle>
		</Style>
		<Style id="branch_style21">
			<LineStyle>
				<color>ff160271</color>
				<width>4.0</width>
			</LineStyle>
		</Style>
		<Style id="branch_style21">
			<LineStyle>
				<color>ff160271</color>
				<width>4.0</width>
			</LineStyle>
		</Style>
		<Style id="branch_style21">
			<LineStyle>
				<color>ff160271</color>
				<width>4.0</width>
			</LineStyle>
		</Style>
		<Style id="branch_style21">
			<LineStyle>
				<color>ff160271</color>
				<width>4.0</width>
			</LineStyle>
		</Style>
		<Style id="branch_style21">
			<LineStyle>
				<color>ff160271</color>
				<width>4.0</width>
			</LineStyle>
		</Style>
		<Style id="branch_style21">
			<LineStyle>
				<color>ff160271</color>
				<width>4.0</width>
			</LineStyle>
		</Style>
		<Style id="branch_style21">
			<LineStyle>
				<color>ff160271</color>
				<width>4.0</width>
			</LineStyle>
		</Style>
		<Style id="branch_style21">
			<LineStyle>
				<color>ff160271</color>
				<width>4.0</width>
			</LineStyle>
		</Style>
		<Style id="branch_style21">
			<LineStyle>
				<color>ff160271</color>
				<width>4.0</width>
			</LineStyle>
		</Style>
		<Style id="branch_style21">
			<LineStyle>
				<color>ff160271</color>
				<width>4.0</width>
			</LineStyle>
		</Style>
		<Style id="branch_style21">
			<LineStyle>
				<color>ff160271</color>
				<width>4.0</width>
			</LineStyle>
		</Style>
		<Style id="branch_style21">
			<LineStyle>
				<color>ff160271</color>
				<width>4.0</width>
			</LineStyle>
		</Style>
		<Style id="branch_style21">
			<LineStyle>
				<color>ff160271</color>
				<width>4.0</width>
			</LineStyle>
		</Style>
		<Style id="branch_style21">
			<LineStyle>
				<color>ff160271</color>
				<width>4.0</width>
			</LineStyle>
		</Style>
		<Style id="branch_style21">
			<LineStyle>
				<color>ff160271</color>
				<width>4.0</width>
			</LineStyle>
		</Style>
		<Style id="branch_style21">
			<LineStyle>
				<color>ff160271</color>
				<width>4.0</width>
			</LineStyle>
		</Style>
		<Style id="branch_style21">
			<LineStyle>
				<color>ff160271</color>
				<width>4.0</width>
			</LineStyle>
		</Style>
		<Style id="branch_style22">
			<LineStyle>
				<color>ff2303b4</color>
				<width>4.0</width>
			</LineStyle>
		</Style>
		<Style id="branch_style22">
			<LineStyle>
				<color>ff2303b4</color>
				<width>4.0</width>
			</LineStyle>
		</Style>
		<Style id="branch_style22">
			<LineStyle>
				<color>ff2303b4</color>
				<width>4.0</width>
			</LineStyle>
		</Style>
		<Style id="branch_style22">
			<LineStyle>
				<color>ff2303b4</color>
				<width>4.0</width>
			</LineStyle>
		</Style>
		<Style id="branch_style22">
			<LineStyle>
				<color>ff2303b4</color>
				<width>4.0</width>
			</LineStyle>
		</Style>
		<Style id="branch_style22">
			<LineStyle>
				<color>ff2303b4</color>
				<width>4.0</width>
			</LineStyle>
		</Style>
		<Style id="branch_style22">
			<LineStyle>
				<color>ff2303b4</color>
				<width>4.0</width>
			</LineStyle>
		</Style>
		<Style id="branch_style22">
			<LineStyle>
				<color>ff2303b4</color>
				<width>4.0</width>
			</LineStyle>
		</Style>
		<Style id="branch_style22">
			<LineStyle>
				<color>ff2303b4</color>
				<width>4.0</width>
			</LineStyle>
		</Style>
		<Style id="branch_style22">
			<LineStyle>
				<color>ff2303b4</color>
				<width>4.0</width>
			</LineStyle>
		</Style>
		<Style id="branch_style22">
			<LineStyle>
				<color>ff2303b4</color>
				<width>4.0</width>
			</LineStyle>
		</Style>
		<Style id="branch_style22">
			<LineStyle>
				<color>ff2303b4</color>
				<width>4.0</width>
			</LineStyle>
		</Style>
		<Style id="branch_style22">
			<LineStyle>
				<color>ff2303b4</color>
				<width>4.0</width>
			</LineStyle>
		</Style>
		<Style id="branch_style22">
			<LineStyle>
				<color>ff2303b4</color>
				<width>4.0</width>
			</LineStyle>
		</Style>
		<Style id="branch_style22">
			<LineStyle>
				<color>ff2303b4</color>
				<width>4.0</width>
			</LineStyle>
		</Style>
		<Style id="branch_style22">
			<LineStyle>
				<color>ff2303b4</color>
				<width>4.0</width>
			</LineStyle>
		</Style>
		<Style id="branch_style22">
			<LineStyle>
				<color>ff2303b4</color>
				<width>4.0</width>
			</LineStyle>
		</Style>
		<Style id="branch_style22">
			<LineStyle>
				<color>ff2303b4</color>
				<width>4.0</width>
			</LineStyle>
		</Style>
		<Style id="branch_style22">
			<LineStyle>
				<color>ff2303b4</color>
				<width>4.0</width>
			</LineStyle>
		</Style>
		<Style id="branch_style22">
			<LineStyle>
				<color>ff2303b4</color>
				<width>4.0</width>
			</LineStyle>
		</Style>
		<Style id="branch_style22">
			<LineStyle>
				<color>ff2303b4</color>
				<width>4.0</width>
			</LineStyle>
		</Style>
		<Style id="branch_style22">
			<LineStyle>
				<color>ff2303b4</color>
				<width>4.0</width>
			</LineStyle>
		</Style>
		<Style id="branch_style22">
			<LineStyle>
				<color>ff2303b4</color>
				<width>4.0</width>
			</LineStyle>
		</Style>
		<Style id="branch_style22">
			<LineStyle>
				<color>ff2303b4</color>
				<width>4.0</width>
			</LineStyle>
		</Style>
		<Style id="branch_style22">
			<LineStyle>
				<color>ff2303b4</color>
				<width>4.0</width>
			</LineStyle>
		</Style>
		<Style id="branch_style22">
			<LineStyle>
				<color>ff2303b4</color>
				<width>4.0</width>
			</LineStyle>
		</Style>
		<Style id="branch_style22">
			<LineStyle>
				<color>ff2303b4</color>
				<width>4.0</width>
			</LineStyle>
		</Style>
		<Style id="branch_style22">
			<LineStyle>
				<color>ff2303b4</color>
				<width>4.0</width>
			</LineStyle>
		</Style>
		<Style id="branch_style22">
			<LineStyle>
				<color>ff2303b4</color>
				<width>4.0</width>
			</LineStyle>
		</Style>
		<Style id="branch_style22">
			<LineStyle>
				<color>ff2303b4</color>
				<width>4.0</width>
			</LineStyle>
		</Style>
		<Style id="branch_style22">
			<LineStyle>
				<color>ff2303b4</color>
				<width>4.0</width>
			</LineStyle>
		</Style>
		<Style id="branch_style22">
			<LineStyle>
				<color>ff2303b4</color>
				<width>4.0</width>
			</LineStyle>
		</Style>
		<Style id="branch_style22">
			<LineStyle>
				<color>ff2303b4</color>
				<width>4.0</width>
			</LineStyle>
		</Style>
		<Style id="branch_style22">
			<LineStyle>
				<color>ff2303b4</color>
				<width>4.0</width>
			</LineStyle>
		</Style>
		<Style id="branch_style22">
			<LineStyle>
				<color>ff2303b4</color>
				<width>4.0</width>
			</LineStyle>
		</Style>
		<Style id="branch_style22">
			<LineStyle>
				<color>ff2303b4</color>
				<width>4.0</width>
			</LineStyle>
		</Style>
		<Style id="branch_style22">
			<LineStyle>
				<color>ff2303b4</color>
				<width>4.0</width>
			</LineStyle>
		</Style>
		<Style id="branch_style22">
			<LineStyle>
				<color>ff2303b4</color>
				<width>4.0</width>
			</LineStyle>
		</Style>
		<Style id="branch_style22">
			<LineStyle>
				<color>ff2303b4</color>
				<width>4.0</width>
			</LineStyle>
		</Style>
		<Style id="branch_style22">
			<LineStyle>
				<color>ff2303b4</color>
				<width>4.0</width>
			</LineStyle>
		</Style>
		<Style id="branch_style22">
			<LineStyle>
				<color>ff2303b4</color>
				<width>4.0</width>
			</LineStyle>
		</Style>
		<Style id="branch_style22">
			<LineStyle>
				<color>ff2303b4</color>
				<width>4.0</width>
			</LineStyle>
		</Style>
		<Style id="branch_style22">
			<LineStyle>
				<color>ff2303b4</color>
				<width>4.0</width>
			</LineStyle>
		</Style>
		<Style id="branch_style22">
			<LineStyle>
				<color>ff2303b4</color>
				<width>4.0</width>
			</LineStyle>
		</Style>
		<Style id="branch_style22">
			<LineStyle>
				<color>ff2303b4</color>
				<width>4.0</width>
			</LineStyle>
		</Style>
		<Style id="branch_style22">
			<LineStyle>
				<color>ff2303b4</color>
				<width>4.0</width>
			</LineStyle>
		</Style>
		<Style id="branch_style22">
			<LineStyle>
				<color>ff2303b4</color>
				<width>4.0</width>
			</LineStyle>
		</Style>
		<Style id="branch_style22">
			<LineStyle>
				<color>ff2303b4</color>
				<width>4.0</width>
			</LineStyle>
		</Style>
		<Style id="branch_style22">
			<LineStyle>
				<color>ff2303b4</color>
				<width>4.0</width>
			</LineStyle>
		</Style>
		<Style id="branch_style22">
			<LineStyle>
				<color>ff2303b4</color>
				<width>4.0</width>
			</LineStyle>
		</Style>
		<Style id="branch_style22">
			<LineStyle>
				<color>ff2303b4</color>
				<width>4.0</width>
			</LineStyle>
		</Style>
		<Style id="branch_style22">
			<LineStyle>
				<color>ff2303b4</color>
				<width>4.0</width>
			</LineStyle>
		</Style>
		<Style id="branch_style22">
			<LineStyle>
				<color>ff2303b4</color>
				<width>4.0</width>
			</LineStyle>
		</Style>
		<Style id="branch_style22">
			<LineStyle>
				<color>ff2303b4</color>
				<width>4.0</width>
			</LineStyle>
		</Style>
		<Style id="branch_style22">
			<LineStyle>
				<color>ff2303b4</color>
				<width>4.0</width>
			</LineStyle>
		</Style>
		<Style id="branch_style22">
			<LineStyle>
				<color>ff2303b4</color>
				<width>4.0</width>
			</LineStyle>
		</Style>
		<Style id="branch_style22">
			<LineStyle>
				<color>ff2303b4</color>
				<width>4.0</width>
			</LineStyle>
		</Style>
		<Style id="branch_style22">
			<LineStyle>
				<color>ff2303b4</color>
				<width>4.0</width>
			</LineStyle>
		</Style>
		<Style id="branch_style22">
			<LineStyle>
				<color>ff2303b4</color>
				<width>4.0</width>
			</LineStyle>
		</Style>
		<Style id="branch_style22">
			<LineStyle>
				<color>ff2303b4</color>
				<width>4.0</width>
			</LineStyle>
		</Style>
		<Style id="branch_style22">
			<LineStyle>
				<color>ff2303b4</color>
				<width>4.0</width>
			</LineStyle>
		</Style>
		<Style id="branch_style22">
			<LineStyle>
				<color>ff2303b4</color>
				<width>4.0</width>
			</LineStyle>
		</Style>
		<Style id="branch_style22">
			<LineStyle>
				<color>ff2303b4</color>
				<width>4.0</width>
			</LineStyle>
		</Style>
		<Style id="branch_style22">
			<LineStyle>
				<color>ff2303b4</color>
				<width>4.0</width>
			</LineStyle>
		</Style>
		<Style id="branch_style22">
			<LineStyle>
				<color>ff2303b4</color>
				<width>4.0</width>
			</LineStyle>
		</Style>
		<Style id="branch_style22">
			<LineStyle>
				<color>ff2303b4</color>
				<width>4.0</width>
			</LineStyle>
		</Style>
		<Style id="branch_style22">
			<LineStyle>
				<color>ff2303b4</color>
				<width>4.0</width>
			</LineStyle>
		</Style>
		<Style id="branch_style22">
			<LineStyle>
				<color>ff2303b4</color>
				<width>4.0</width>
			</LineStyle>
		</Style>
		<Style id="branch_style22">
			<LineStyle>
				<color>ff2303b4</color>
				<width>4.0</width>
			</LineStyle>
		</Style>
		<Style id="branch_style22">
			<LineStyle>
				<color>ff2303b4</color>
				<width>4.0</width>
			</LineStyle>
		</Style>
		<Style id="branch_style22">
			<LineStyle>
				<color>ff2303b4</color>
				<width>4.0</width>
			</LineStyle>
		</Style>
		<Style id="branch_style22">
			<LineStyle>
				<color>ff2303b4</color>
				<width>4.0</width>
			</LineStyle>
		</Style>
		<Style id="branch_style22">
			<LineStyle>
				<color>ff2303b4</color>
				<width>4.0</width>
			</LineStyle>
		</Style>
		<Style id="branch_style22">
			<LineStyle>
				<color>ff2303b4</color>
				<width>4.0</width>
			</LineStyle>
		</Style>
		<Style id="branch_style22">
			<LineStyle>
				<color>ff2303b4</color>
				<width>4.0</width>
			</LineStyle>
		</Style>
		<Style id="branch_style22">
			<LineStyle>
				<color>ff2303b4</color>
				<width>4.0</width>
			</LineStyle>
		</Style>
		<Style id="branch_style22">
			<LineStyle>
				<color>ff2303b4</color>
				<width>4.0</width>
			</LineStyle>
		</Style>
		<Style id="branch_style22">
			<LineStyle>
				<color>ff2303b4</color>
				<width>4.0</width>
			</LineStyle>
		</Style>
		<Style id="branch_style22">
			<LineStyle>
				<color>ff2303b4</color>
				<width>4.0</width>
			</LineStyle>
		</Style>
		<Style id="branch_style22">
			<LineStyle>
				<color>ff2303b4</color>
				<width>4.0</width>
			</LineStyle>
		</Style>
		<Style id="branch_style22">
			<LineStyle>
				<color>ff2303b4</color>
				<width>4.0</width>
			</LineStyle>
		</Style>
		<Style id="branch_style22">
			<LineStyle>
				<color>ff2303b4</color>
				<width>4.0</width>
			</LineStyle>
		</Style>
		<Style id="branch_style22">
			<LineStyle>
				<color>ff2303b4</color>
				<width>4.0</width>
			</LineStyle>
		</Style>
		<Style id="branch_style22">
			<LineStyle>
				<color>ff2303b4</color>
				<width>4.0</width>
			</LineStyle>
		</Style>
		<Style id="branch_style22">
			<LineStyle>
				<color>ff2303b4</color>
				<width>4.0</width>
			</LineStyle>
		</Style>
		<Style id="branch_style22">
			<LineStyle>
				<color>ff2303b4</color>
				<width>4.0</width>
			</LineStyle>
		</Style>
		<Style id="branch_style22">
			<LineStyle>
				<color>ff2303b4</color>
				<width>4.0</width>
			</LineStyle>
		</Style>
		<Style id="branch_style22">
			<LineStyle>
				<color>ff2303b4</color>
				<width>4.0</width>
			</LineStyle>
		</Style>
		<Style id="branch_style22">
			<LineStyle>
				<color>ff2303b4</color>
				<width>4.0</width>
			</LineStyle>
		</Style>
		<Style id="branch_style22">
			<LineStyle>
				<color>ff2303b4</color>
				<width>4.0</width>
			</LineStyle>
		</Style>
		<Style id="branch_style22">
			<LineStyle>
				<color>ff2303b4</color>
				<width>4.0</width>
			</LineStyle>
		</Style>
		<Style id="branch_style22">
			<LineStyle>
				<color>ff2303b4</color>
				<width>4.0</width>
			</LineStyle>
		</Style>
		<Style id="branch_style22">
			<LineStyle>
				<color>ff2303b4</color>
				<width>4.0</width>
			</LineStyle>
		</Style>
		<Style id="branch_style22">
			<LineStyle>
				<color>ff2303b4</color>
				<width>4.0</width>
			</LineStyle>
		</Style>
		<Style id="branch_style22">
			<LineStyle>
				<color>ff2303b4</color>
				<width>4.0</width>
			</LineStyle>
		</Style>
		<Style id="branch_style22">
			<LineStyle>
				<color>ff2303b4</color>
				<width>4.0</width>
			</LineStyle>
		</Style>
		<Style id="branch_style22">
			<LineStyle>
				<color>ff2303b4</color>
				<width>4.0</width>
			</LineStyle>
		</Style>
		<Style id="branch_style22">
			<LineStyle>
				<color>ff2303b4</color>
				<width>4.0</width>
			</LineStyle>
		</Style>
		<Style id="branch_style22">
			<LineStyle>
				<color>ff2303b4</color>
				<width>4.0</width>
			</LineStyle>
		</Style>
		<Style id="branch_style22">
			<LineStyle>
				<color>ff2303b4</color>
				<width>4.0</width>
			</LineStyle>
		</Style>
		<Style id="branch_style23">
			<LineStyle>
				<color>ff2703ca</color>
				<width>4.0</width>
			</LineStyle>
		</Style>
		<Style id="branch_style23">
			<LineStyle>
				<color>ff2703ca</color>
				<width>4.0</width>
			</LineStyle>
		</Style>
		<Style id="branch_style23">
			<LineStyle>
				<color>ff2703ca</color>
				<width>4.0</width>
			</LineStyle>
		</Style>
		<Style id="branch_style23">
			<LineStyle>
				<color>ff2703ca</color>
				<width>4.0</width>
			</LineStyle>
		</Style>
		<Style id="branch_style23">
			<LineStyle>
				<color>ff2703ca</color>
				<width>4.0</width>
			</LineStyle>
		</Style>
		<Style id="branch_style23">
			<LineStyle>
				<color>ff2703ca</color>
				<width>4.0</width>
			</LineStyle>
		</Style>
		<Style id="branch_style23">
			<LineStyle>
				<color>ff2703ca</color>
				<width>4.0</width>
			</LineStyle>
		</Style>
		<Style id="branch_style23">
			<LineStyle>
				<color>ff2703ca</color>
				<width>4.0</width>
			</LineStyle>
		</Style>
		<Style id="branch_style23">
			<LineStyle>
				<color>ff2703ca</color>
				<width>4.0</width>
			</LineStyle>
		</Style>
		<Style id="branch_style23">
			<LineStyle>
				<color>ff2703ca</color>
				<width>4.0</width>
			</LineStyle>
		</Style>
		<Style id="branch_style23">
			<LineStyle>
				<color>ff2703ca</color>
				<width>4.0</width>
			</LineStyle>
		</Style>
		<Style id="branch_style23">
			<LineStyle>
				<color>ff2703ca</color>
				<width>4.0</width>
			</LineStyle>
		</Style>
		<Style id="branch_style23">
			<LineStyle>
				<color>ff2703ca</color>
				<width>4.0</width>
			</LineStyle>
		</Style>
		<Style id="branch_style23">
			<LineStyle>
				<color>ff2703ca</color>
				<width>4.0</width>
			</LineStyle>
		</Style>
		<Style id="branch_style23">
			<LineStyle>
				<color>ff2703ca</color>
				<width>4.0</width>
			</LineStyle>
		</Style>
		<Style id="branch_style23">
			<LineStyle>
				<color>ff2703ca</color>
				<width>4.0</width>
			</LineStyle>
		</Style>
		<Style id="branch_style23">
			<LineStyle>
				<color>ff2703ca</color>
				<width>4.0</width>
			</LineStyle>
		</Style>
		<Style id="branch_style23">
			<LineStyle>
				<color>ff2703ca</color>
				<width>4.0</width>
			</LineStyle>
		</Style>
		<Style id="branch_style23">
			<LineStyle>
				<color>ff2703ca</color>
				<width>4.0</width>
			</LineStyle>
		</Style>
		<Style id="branch_style23">
			<LineStyle>
				<color>ff2703ca</color>
				<width>4.0</width>
			</LineStyle>
		</Style>
		<Style id="branch_style23">
			<LineStyle>
				<color>ff2703ca</color>
				<width>4.0</width>
			</LineStyle>
		</Style>
		<Style id="branch_style23">
			<LineStyle>
				<color>ff2703ca</color>
				<width>4.0</width>
			</LineStyle>
		</Style>
		<Style id="branch_style23">
			<LineStyle>
				<color>ff2703ca</color>
				<width>4.0</width>
			</LineStyle>
		</Style>
		<Style id="branch_style23">
			<LineStyle>
				<color>ff2703ca</color>
				<width>4.0</width>
			</LineStyle>
		</Style>
		<Style id="branch_style23">
			<LineStyle>
				<color>ff2703ca</color>
				<width>4.0</width>
			</LineStyle>
		</Style>
		<Style id="branch_style23">
			<LineStyle>
				<color>ff2703ca</color>
				<width>4.0</width>
			</LineStyle>
		</Style>
		<Style id="branch_style23">
			<LineStyle>
				<color>ff2703ca</color>
				<width>4.0</width>
			</LineStyle>
		</Style>
		<Style id="branch_style23">
			<LineStyle>
				<color>ff2703ca</color>
				<width>4.0</width>
			</LineStyle>
		</Style>
		<Style id="branch_style23">
			<LineStyle>
				<color>ff2703ca</color>
				<width>4.0</width>
			</LineStyle>
		</Style>
		<Style id="branch_style23">
			<LineStyle>
				<color>ff2703ca</color>
				<width>4.0</width>
			</LineStyle>
		</Style>
		<Style id="branch_style23">
			<LineStyle>
				<color>ff2703ca</color>
				<width>4.0</width>
			</LineStyle>
		</Style>
		<Style id="branch_style23">
			<LineStyle>
				<color>ff2703ca</color>
				<width>4.0</width>
			</LineStyle>
		</Style>
		<Style id="branch_style23">
			<LineStyle>
				<color>ff2703ca</color>
				<width>4.0</width>
			</LineStyle>
		</Style>
		<Style id="branch_style23">
			<LineStyle>
				<color>ff2703ca</color>
				<width>4.0</width>
			</LineStyle>
		</Style>
		<Style id="branch_style23">
			<LineStyle>
				<color>ff2703ca</color>
				<width>4.0</width>
			</LineStyle>
		</Style>
		<Style id="branch_style23">
			<LineStyle>
				<color>ff2703ca</color>
				<width>4.0</width>
			</LineStyle>
		</Style>
		<Style id="branch_style23">
			<LineStyle>
				<color>ff2703ca</color>
				<width>4.0</width>
			</LineStyle>
		</Style>
		<Style id="branch_style23">
			<LineStyle>
				<color>ff2703ca</color>
				<width>4.0</width>
			</LineStyle>
		</Style>
		<Style id="branch_style23">
			<LineStyle>
				<color>ff2703ca</color>
				<width>4.0</width>
			</LineStyle>
		</Style>
		<Style id="branch_style23">
			<LineStyle>
				<color>ff2703ca</color>
				<width>4.0</width>
			</LineStyle>
		</Style>
		<Style id="branch_style23">
			<LineStyle>
				<color>ff2703ca</color>
				<width>4.0</width>
			</LineStyle>
		</Style>
		<Style id="branch_style23">
			<LineStyle>
				<color>ff2703ca</color>
				<width>4.0</width>
			</LineStyle>
		</Style>
		<Style id="branch_style23">
			<LineStyle>
				<color>ff2703ca</color>
				<width>4.0</width>
			</LineStyle>
		</Style>
		<Style id="branch_style23">
			<LineStyle>
				<color>ff2703ca</color>
				<width>4.0</width>
			</LineStyle>
		</Style>
		<Style id="branch_style23">
			<LineStyle>
				<color>ff2703ca</color>
				<width>4.0</width>
			</LineStyle>
		</Style>
		<Style id="branch_style23">
			<LineStyle>
				<color>ff2703ca</color>
				<width>4.0</width>
			</LineStyle>
		</Style>
		<Style id="branch_style23">
			<LineStyle>
				<color>ff2703ca</color>
				<width>4.0</width>
			</LineStyle>
		</Style>
		<Style id="branch_style23">
			<LineStyle>
				<color>ff2703ca</color>
				<width>4.0</width>
			</LineStyle>
		</Style>
		<Style id="branch_style23">
			<LineStyle>
				<color>ff2703ca</color>
				<width>4.0</width>
			</LineStyle>
		</Style>
		<Style id="branch_style23">
			<LineStyle>
				<color>ff2703ca</color>
				<width>4.0</width>
			</LineStyle>
		</Style>
		<Style id="branch_style23">
			<LineStyle>
				<color>ff2703ca</color>
				<width>4.0</width>
			</LineStyle>
		</Style>
		<Style id="branch_style23">
			<LineStyle>
				<color>ff2703ca</color>
				<width>4.0</width>
			</LineStyle>
		</Style>
		<Style id="branch_style23">
			<LineStyle>
				<color>ff2703ca</color>
				<width>4.0</width>
			</LineStyle>
		</Style>
		<Style id="branch_style23">
			<LineStyle>
				<color>ff2703ca</color>
				<width>4.0</width>
			</LineStyle>
		</Style>
		<Style id="branch_style23">
			<LineStyle>
				<color>ff2703ca</color>
				<width>4.0</width>
			</LineStyle>
		</Style>
		<Style id="branch_style23">
			<LineStyle>
				<color>ff2703ca</color>
				<width>4.0</width>
			</LineStyle>
		</Style>
		<Style id="branch_style23">
			<LineStyle>
				<color>ff2703ca</color>
				<width>4.0</width>
			</LineStyle>
		</Style>
		<Style id="branch_style23">
			<LineStyle>
				<color>ff2703ca</color>
				<width>4.0</width>
			</LineStyle>
		</Style>
		<Style id="branch_style23">
			<LineStyle>
				<color>ff2703ca</color>
				<width>4.0</width>
			</LineStyle>
		</Style>
		<Style id="branch_style23">
			<LineStyle>
				<color>ff2703ca</color>
				<width>4.0</width>
			</LineStyle>
		</Style>
		<Style id="branch_style23">
			<LineStyle>
				<color>ff2703ca</color>
				<width>4.0</width>
			</LineStyle>
		</Style>
		<Style id="branch_style23">
			<LineStyle>
				<color>ff2703ca</color>
				<width>4.0</width>
			</LineStyle>
		</Style>
		<Style id="branch_style23">
			<LineStyle>
				<color>ff2703ca</color>
				<width>4.0</width>
			</LineStyle>
		</Style>
		<Style id="branch_style23">
			<LineStyle>
				<color>ff2703ca</color>
				<width>4.0</width>
			</LineStyle>
		</Style>
		<Style id="branch_style23">
			<LineStyle>
				<color>ff2703ca</color>
				<width>4.0</width>
			</LineStyle>
		</Style>
		<Style id="branch_style23">
			<LineStyle>
				<color>ff2703ca</color>
				<width>4.0</width>
			</LineStyle>
		</Style>
		<Style id="branch_style23">
			<LineStyle>
				<color>ff2703ca</color>
				<width>4.0</width>
			</LineStyle>
		</Style>
		<Style id="branch_style23">
			<LineStyle>
				<color>ff2703ca</color>
				<width>4.0</width>
			</LineStyle>
		</Style>
		<Style id="branch_style23">
			<LineStyle>
				<color>ff2703ca</color>
				<width>4.0</width>
			</LineStyle>
		</Style>
		<Style id="branch_style23">
			<LineStyle>
				<color>ff2703ca</color>
				<width>4.0</width>
			</LineStyle>
		</Style>
		<Style id="branch_style23">
			<LineStyle>
				<color>ff2703ca</color>
				<width>4.0</width>
			</LineStyle>
		</Style>
		<Style id="branch_style23">
			<LineStyle>
				<color>ff2703ca</color>
				<width>4.0</width>
			</LineStyle>
		</Style>
		<Style id="branch_style23">
			<LineStyle>
				<color>ff2703ca</color>
				<width>4.0</width>
			</LineStyle>
		</Style>
		<Style id="branch_style23">
			<LineStyle>
				<color>ff2703ca</color>
				<width>4.0</width>
			</LineStyle>
		</Style>
		<Style id="branch_style23">
			<LineStyle>
				<color>ff2703ca</color>
				<width>4.0</width>
			</LineStyle>
		</Style>
		<Style id="branch_style23">
			<LineStyle>
				<color>ff2703ca</color>
				<width>4.0</width>
			</LineStyle>
		</Style>
		<Style id="branch_style23">
			<LineStyle>
				<color>ff2703ca</color>
				<width>4.0</width>
			</LineStyle>
		</Style>
		<Style id="branch_style23">
			<LineStyle>
				<color>ff2703ca</color>
				<width>4.0</width>
			</LineStyle>
		</Style>
		<Style id="branch_style23">
			<LineStyle>
				<color>ff2703ca</color>
				<width>4.0</width>
			</LineStyle>
		</Style>
		<Style id="branch_style23">
			<LineStyle>
				<color>ff2703ca</color>
				<width>4.0</width>
			</LineStyle>
		</Style>
		<Style id="branch_style23">
			<LineStyle>
				<color>ff2703ca</color>
				<width>4.0</width>
			</LineStyle>
		</Style>
		<Style id="branch_style23">
			<LineStyle>
				<color>ff2703ca</color>
				<width>4.0</width>
			</LineStyle>
		</Style>
		<Style id="branch_style23">
			<LineStyle>
				<color>ff2703ca</color>
				<width>4.0</width>
			</LineStyle>
		</Style>
		<Style id="branch_style23">
			<LineStyle>
				<color>ff2703ca</color>
				<width>4.0</width>
			</LineStyle>
		</Style>
		<Style id="branch_style23">
			<LineStyle>
				<color>ff2703ca</color>
				<width>4.0</width>
			</LineStyle>
		</Style>
		<Style id="branch_style23">
			<LineStyle>
				<color>ff2703ca</color>
				<width>4.0</width>
			</LineStyle>
		</Style>
		<Style id="branch_style23">
			<LineStyle>
				<color>ff2703ca</color>
				<width>4.0</width>
			</LineStyle>
		</Style>
		<Style id="branch_style23">
			<LineStyle>
				<color>ff2703ca</color>
				<width>4.0</width>
			</LineStyle>
		</Style>
		<Style id="branch_style23">
			<LineStyle>
				<color>ff2703ca</color>
				<width>4.0</width>
			</LineStyle>
		</Style>
		<Style id="branch_style23">
			<LineStyle>
				<color>ff2703ca</color>
				<width>4.0</width>
			</LineStyle>
		</Style>
		<Style id="branch_style23">
			<LineStyle>
				<color>ff2703ca</color>
				<width>4.0</width>
			</LineStyle>
		</Style>
		<Style id="branch_style23">
			<LineStyle>
				<color>ff2703ca</color>
				<width>4.0</width>
			</LineStyle>
		</Style>
		<Style id="branch_style23">
			<LineStyle>
				<color>ff2703ca</color>
				<width>4.0</width>
			</LineStyle>
		</Style>
		<Style id="branch_style23">
			<LineStyle>
				<color>ff2703ca</color>
				<width>4.0</width>
			</LineStyle>
		</Style>
		<Style id="branch_style23">
			<LineStyle>
				<color>ff2703ca</color>
				<width>4.0</width>
			</LineStyle>
		</Style>
		<Style id="branch_style23">
			<LineStyle>
				<color>ff2703ca</color>
				<width>4.0</width>
			</LineStyle>
		</Style>
		<Style id="branch_style23">
			<LineStyle>
				<color>ff2703ca</color>
				<width>4.0</width>
			</LineStyle>
		</Style>
		<Style id="branch_style23">
			<LineStyle>
				<color>ff2703ca</color>
				<width>4.0</width>
			</LineStyle>
		</Style>
		<Style id="branch_style23">
			<LineStyle>
				<color>ff2703ca</color>
				<width>4.0</width>
			</LineStyle>
		</Style>
		<Style id="branch_style23">
			<LineStyle>
				<color>ff2703ca</color>
				<width>4.0</width>
			</LineStyle>
		</Style>
		<Style id="branch_style24">
			<LineStyle>
				<color>ff2703cb</color>
				<width>4.0</width>
			</LineStyle>
		</Style>
		<Style id="branch_style24">
			<LineStyle>
				<color>ff2703cb</color>
				<width>4.0</width>
			</LineStyle>
		</Style>
		<Style id="branch_style24">
			<LineStyle>
				<color>ff2703cb</color>
				<width>4.0</width>
			</LineStyle>
		</Style>
		<Style id="branch_style24">
			<LineStyle>
				<color>ff2703cb</color>
				<width>4.0</width>
			</LineStyle>
		</Style>
		<Style id="branch_style24">
			<LineStyle>
				<color>ff2703cb</color>
				<width>4.0</width>
			</LineStyle>
		</Style>
		<Style id="branch_style24">
			<LineStyle>
				<color>ff2703cb</color>
				<width>4.0</width>
			</LineStyle>
		</Style>
		<Style id="branch_style24">
			<LineStyle>
				<color>ff2703cb</color>
				<width>4.0</width>
			</LineStyle>
		</Style>
		<Style id="branch_style24">
			<LineStyle>
				<color>ff2703cb</color>
				<width>4.0</width>
			</LineStyle>
		</Style>
		<Style id="branch_style24">
			<LineStyle>
				<color>ff2703cb</color>
				<width>4.0</width>
			</LineStyle>
		</Style>
		<Style id="branch_style24">
			<LineStyle>
				<color>ff2703cb</color>
				<width>4.0</width>
			</LineStyle>
		</Style>
		<Style id="branch_style24">
			<LineStyle>
				<color>ff2703cb</color>
				<width>4.0</width>
			</LineStyle>
		</Style>
		<Style id="branch_style24">
			<LineStyle>
				<color>ff2703cb</color>
				<width>4.0</width>
			</LineStyle>
		</Style>
		<Style id="branch_style24">
			<LineStyle>
				<color>ff2703cb</color>
				<width>4.0</width>
			</LineStyle>
		</Style>
		<Style id="branch_style24">
			<LineStyle>
				<color>ff2703cb</color>
				<width>4.0</width>
			</LineStyle>
		</Style>
		<Style id="branch_style24">
			<LineStyle>
				<color>ff2703cb</color>
				<width>4.0</width>
			</LineStyle>
		</Style>
		<Style id="branch_style24">
			<LineStyle>
				<color>ff2703cb</color>
				<width>4.0</width>
			</LineStyle>
		</Style>
		<Style id="branch_style24">
			<LineStyle>
				<color>ff2703cb</color>
				<width>4.0</width>
			</LineStyle>
		</Style>
		<Style id="branch_style24">
			<LineStyle>
				<color>ff2703cb</color>
				<width>4.0</width>
			</LineStyle>
		</Style>
		<Style id="branch_style24">
			<LineStyle>
				<color>ff2703cb</color>
				<width>4.0</width>
			</LineStyle>
		</Style>
		<Style id="branch_style24">
			<LineStyle>
				<color>ff2703cb</color>
				<width>4.0</width>
			</LineStyle>
		</Style>
		<Style id="branch_style24">
			<LineStyle>
				<color>ff2703cb</color>
				<width>4.0</width>
			</LineStyle>
		</Style>
		<Style id="branch_style24">
			<LineStyle>
				<color>ff2703cb</color>
				<width>4.0</width>
			</LineStyle>
		</Style>
		<Style id="branch_style24">
			<LineStyle>
				<color>ff2703cb</color>
				<width>4.0</width>
			</LineStyle>
		</Style>
		<Style id="branch_style24">
			<LineStyle>
				<color>ff2703cb</color>
				<width>4.0</width>
			</LineStyle>
		</Style>
		<Style id="branch_style24">
			<LineStyle>
				<color>ff2703cb</color>
				<width>4.0</width>
			</LineStyle>
		</Style>
		<Style id="branch_style24">
			<LineStyle>
				<color>ff2703cb</color>
				<width>4.0</width>
			</LineStyle>
		</Style>
		<Style id="branch_style24">
			<LineStyle>
				<color>ff2703cb</color>
				<width>4.0</width>
			</LineStyle>
		</Style>
		<Style id="branch_style24">
			<LineStyle>
				<color>ff2703cb</color>
				<width>4.0</width>
			</LineStyle>
		</Style>
		<Style id="branch_style24">
			<LineStyle>
				<color>ff2703cb</color>
				<width>4.0</width>
			</LineStyle>
		</Style>
		<Style id="branch_style24">
			<LineStyle>
				<color>ff2703cb</color>
				<width>4.0</width>
			</LineStyle>
		</Style>
		<Style id="branch_style24">
			<LineStyle>
				<color>ff2703cb</color>
				<width>4.0</width>
			</LineStyle>
		</Style>
		<Style id="branch_style24">
			<LineStyle>
				<color>ff2703cb</color>
				<width>4.0</width>
			</LineStyle>
		</Style>
		<Style id="branch_style24">
			<LineStyle>
				<color>ff2703cb</color>
				<width>4.0</width>
			</LineStyle>
		</Style>
		<Style id="branch_style24">
			<LineStyle>
				<color>ff2703cb</color>
				<width>4.0</width>
			</LineStyle>
		</Style>
		<Style id="branch_style24">
			<LineStyle>
				<color>ff2703cb</color>
				<width>4.0</width>
			</LineStyle>
		</Style>
		<Style id="branch_style24">
			<LineStyle>
				<color>ff2703cb</color>
				<width>4.0</width>
			</LineStyle>
		</Style>
		<Style id="branch_style24">
			<LineStyle>
				<color>ff2703cb</color>
				<width>4.0</width>
			</LineStyle>
		</Style>
		<Style id="branch_style24">
			<LineStyle>
				<color>ff2703cb</color>
				<width>4.0</width>
			</LineStyle>
		</Style>
		<Style id="branch_style24">
			<LineStyle>
				<color>ff2703cb</color>
				<width>4.0</width>
			</LineStyle>
		</Style>
		<Style id="branch_style24">
			<LineStyle>
				<color>ff2703cb</color>
				<width>4.0</width>
			</LineStyle>
		</Style>
		<Style id="branch_style24">
			<LineStyle>
				<color>ff2703cb</color>
				<width>4.0</width>
			</LineStyle>
		</Style>
		<Style id="branch_style24">
			<LineStyle>
				<color>ff2703cb</color>
				<width>4.0</width>
			</LineStyle>
		</Style>
		<Style id="branch_style24">
			<LineStyle>
				<color>ff2703cb</color>
				<width>4.0</width>
			</LineStyle>
		</Style>
		<Style id="branch_style24">
			<LineStyle>
				<color>ff2703cb</color>
				<width>4.0</width>
			</LineStyle>
		</Style>
		<Style id="branch_style24">
			<LineStyle>
				<color>ff2703cb</color>
				<width>4.0</width>
			</LineStyle>
		</Style>
		<Style id="branch_style24">
			<LineStyle>
				<color>ff2703cb</color>
				<width>4.0</width>
			</LineStyle>
		</Style>
		<Style id="branch_style24">
			<LineStyle>
				<color>ff2703cb</color>
				<width>4.0</width>
			</LineStyle>
		</Style>
		<Style id="branch_style24">
			<LineStyle>
				<color>ff2703cb</color>
				<width>4.0</width>
			</LineStyle>
		</Style>
		<Style id="branch_style24">
			<LineStyle>
				<color>ff2703cb</color>
				<width>4.0</width>
			</LineStyle>
		</Style>
		<Style id="branch_style24">
			<LineStyle>
				<color>ff2703cb</color>
				<width>4.0</width>
			</LineStyle>
		</Style>
		<Style id="branch_style24">
			<LineStyle>
				<color>ff2703cb</color>
				<width>4.0</width>
			</LineStyle>
		</Style>
		<Style id="branch_style24">
			<LineStyle>
				<color>ff2703cb</color>
				<width>4.0</width>
			</LineStyle>
		</Style>
		<Style id="branch_style24">
			<LineStyle>
				<color>ff2703cb</color>
				<width>4.0</width>
			</LineStyle>
		</Style>
		<Style id="branch_style24">
			<LineStyle>
				<color>ff2703cb</color>
				<width>4.0</width>
			</LineStyle>
		</Style>
		<Style id="branch_style24">
			<LineStyle>
				<color>ff2703cb</color>
				<width>4.0</width>
			</LineStyle>
		</Style>
		<Style id="branch_style24">
			<LineStyle>
				<color>ff2703cb</color>
				<width>4.0</width>
			</LineStyle>
		</Style>
		<Style id="branch_style24">
			<LineStyle>
				<color>ff2703cb</color>
				<width>4.0</width>
			</LineStyle>
		</Style>
		<Style id="branch_style24">
			<LineStyle>
				<color>ff2703cb</color>
				<width>4.0</width>
			</LineStyle>
		</Style>
		<Style id="branch_style24">
			<LineStyle>
				<color>ff2703cb</color>
				<width>4.0</width>
			</LineStyle>
		</Style>
		<Style id="branch_style24">
			<LineStyle>
				<color>ff2703cb</color>
				<width>4.0</width>
			</LineStyle>
		</Style>
		<Style id="branch_style24">
			<LineStyle>
				<color>ff2703cb</color>
				<width>4.0</width>
			</LineStyle>
		</Style>
		<Style id="branch_style24">
			<LineStyle>
				<color>ff2703cb</color>
				<width>4.0</width>
			</LineStyle>
		</Style>
		<Style id="branch_style24">
			<LineStyle>
				<color>ff2703cb</color>
				<width>4.0</width>
			</LineStyle>
		</Style>
		<Style id="branch_style24">
			<LineStyle>
				<color>ff2703cb</color>
				<width>4.0</width>
			</LineStyle>
		</Style>
		<Style id="branch_style24">
			<LineStyle>
				<color>ff2703cb</color>
				<width>4.0</width>
			</LineStyle>
		</Style>
		<Style id="branch_style24">
			<LineStyle>
				<color>ff2703cb</color>
				<width>4.0</width>
			</LineStyle>
		</Style>
		<Style id="branch_style24">
			<LineStyle>
				<color>ff2703cb</color>
				<width>4.0</width>
			</LineStyle>
		</Style>
		<Style id="branch_style24">
			<LineStyle>
				<color>ff2703cb</color>
				<width>4.0</width>
			</LineStyle>
		</Style>
		<Style id="branch_style24">
			<LineStyle>
				<color>ff2703cb</color>
				<width>4.0</width>
			</LineStyle>
		</Style>
		<Style id="branch_style24">
			<LineStyle>
				<color>ff2703cb</color>
				<width>4.0</width>
			</LineStyle>
		</Style>
		<Style id="branch_style24">
			<LineStyle>
				<color>ff2703cb</color>
				<width>4.0</width>
			</LineStyle>
		</Style>
		<Style id="branch_style24">
			<LineStyle>
				<color>ff2703cb</color>
				<width>4.0</width>
			</LineStyle>
		</Style>
		<Style id="branch_style24">
			<LineStyle>
				<color>ff2703cb</color>
				<width>4.0</width>
			</LineStyle>
		</Style>
		<Style id="branch_style24">
			<LineStyle>
				<color>ff2703cb</color>
				<width>4.0</width>
			</LineStyle>
		</Style>
		<Style id="branch_style24">
			<LineStyle>
				<color>ff2703cb</color>
				<width>4.0</width>
			</LineStyle>
		</Style>
		<Style id="branch_style24">
			<LineStyle>
				<color>ff2703cb</color>
				<width>4.0</width>
			</LineStyle>
		</Style>
		<Style id="branch_style24">
			<LineStyle>
				<color>ff2703cb</color>
				<width>4.0</width>
			</LineStyle>
		</Style>
		<Style id="branch_style24">
			<LineStyle>
				<color>ff2703cb</color>
				<width>4.0</width>
			</LineStyle>
		</Style>
		<Style id="branch_style24">
			<LineStyle>
				<color>ff2703cb</color>
				<width>4.0</width>
			</LineStyle>
		</Style>
		<Style id="branch_style24">
			<LineStyle>
				<color>ff2703cb</color>
				<width>4.0</width>
			</LineStyle>
		</Style>
		<Style id="branch_style24">
			<LineStyle>
				<color>ff2703cb</color>
				<width>4.0</width>
			</LineStyle>
		</Style>
		<Style id="branch_style24">
			<LineStyle>
				<color>ff2703cb</color>
				<width>4.0</width>
			</LineStyle>
		</Style>
		<Style id="branch_style24">
			<LineStyle>
				<color>ff2703cb</color>
				<width>4.0</width>
			</LineStyle>
		</Style>
		<Style id="branch_style24">
			<LineStyle>
				<color>ff2703cb</color>
				<width>4.0</width>
			</LineStyle>
		</Style>
		<Style id="branch_style24">
			<LineStyle>
				<color>ff2703cb</color>
				<width>4.0</width>
			</LineStyle>
		</Style>
		<Style id="branch_style24">
			<LineStyle>
				<color>ff2703cb</color>
				<width>4.0</width>
			</LineStyle>
		</Style>
		<Style id="branch_style24">
			<LineStyle>
				<color>ff2703cb</color>
				<width>4.0</width>
			</LineStyle>
		</Style>
		<Style id="branch_style24">
			<LineStyle>
				<color>ff2703cb</color>
				<width>4.0</width>
			</LineStyle>
		</Style>
		<Style id="branch_style24">
			<LineStyle>
				<color>ff2703cb</color>
				<width>4.0</width>
			</LineStyle>
		</Style>
		<Style id="branch_style24">
			<LineStyle>
				<color>ff2703cb</color>
				<width>4.0</width>
			</LineStyle>
		</Style>
		<Style id="branch_style24">
			<LineStyle>
				<color>ff2703cb</color>
				<width>4.0</width>
			</LineStyle>
		</Style>
		<Style id="branch_style24">
			<LineStyle>
				<color>ff2703cb</color>
				<width>4.0</width>
			</LineStyle>
		</Style>
		<Style id="branch_style24">
			<LineStyle>
				<color>ff2703cb</color>
				<width>4.0</width>
			</LineStyle>
		</Style>
		<Style id="branch_style24">
			<LineStyle>
				<color>ff2703cb</color>
				<width>4.0</width>
			</LineStyle>
		</Style>
		<Style id="branch_style24">
			<LineStyle>
				<color>ff2703cb</color>
				<width>4.0</width>
			</LineStyle>
		</Style>
		<Style id="branch_style24">
			<LineStyle>
				<color>ff2703cb</color>
				<width>4.0</width>
			</LineStyle>
		</Style>
		<Style id="branch_style24">
			<LineStyle>
				<color>ff2703cb</color>
				<width>4.0</width>
			</LineStyle>
		</Style>
		<Style id="branch_style24">
			<LineStyle>
				<color>ff2703cb</color>
				<width>4.0</width>
			</LineStyle>
		</Style>
		<Style id="branch_style24">
			<LineStyle>
				<color>ff2703cb</color>
				<width>4.0</width>
			</LineStyle>
		</Style>
		<Style id="branch_style24">
			<LineStyle>
				<color>ff2703cb</color>
				<width>4.0</width>
			</LineStyle>
		</Style>
		<Style id="branch_style25">
			<LineStyle>
				<color>ff2303b3</color>
				<width>4.0</width>
			</LineStyle>
		</Style>
		<Style id="branch_style25">
			<LineStyle>
				<color>ff2303b3</color>
				<width>4.0</width>
			</LineStyle>
		</Style>
		<Style id="branch_style25">
			<LineStyle>
				<color>ff2303b3</color>
				<width>4.0</width>
			</LineStyle>
		</Style>
		<Style id="branch_style25">
			<LineStyle>
				<color>ff2303b3</color>
				<width>4.0</width>
			</LineStyle>
		</Style>
		<Style id="branch_style25">
			<LineStyle>
				<color>ff2303b3</color>
				<width>4.0</width>
			</LineStyle>
		</Style>
		<Style id="branch_style25">
			<LineStyle>
				<color>ff2303b3</color>
				<width>4.0</width>
			</LineStyle>
		</Style>
		<Style id="branch_style25">
			<LineStyle>
				<color>ff2303b3</color>
				<width>4.0</width>
			</LineStyle>
		</Style>
		<Style id="branch_style25">
			<LineStyle>
				<color>ff2303b3</color>
				<width>4.0</width>
			</LineStyle>
		</Style>
		<Style id="branch_style25">
			<LineStyle>
				<color>ff2303b3</color>
				<width>4.0</width>
			</LineStyle>
		</Style>
		<Style id="branch_style25">
			<LineStyle>
				<color>ff2303b3</color>
				<width>4.0</width>
			</LineStyle>
		</Style>
		<Style id="branch_style25">
			<LineStyle>
				<color>ff2303b3</color>
				<width>4.0</width>
			</LineStyle>
		</Style>
		<Style id="branch_style25">
			<LineStyle>
				<color>ff2303b3</color>
				<width>4.0</width>
			</LineStyle>
		</Style>
		<Style id="branch_style25">
			<LineStyle>
				<color>ff2303b3</color>
				<width>4.0</width>
			</LineStyle>
		</Style>
		<Style id="branch_style25">
			<LineStyle>
				<color>ff2303b3</color>
				<width>4.0</width>
			</LineStyle>
		</Style>
		<Style id="branch_style25">
			<LineStyle>
				<color>ff2303b3</color>
				<width>4.0</width>
			</LineStyle>
		</Style>
		<Style id="branch_style25">
			<LineStyle>
				<color>ff2303b3</color>
				<width>4.0</width>
			</LineStyle>
		</Style>
		<Style id="branch_style25">
			<LineStyle>
				<color>ff2303b3</color>
				<width>4.0</width>
			</LineStyle>
		</Style>
		<Style id="branch_style25">
			<LineStyle>
				<color>ff2303b3</color>
				<width>4.0</width>
			</LineStyle>
		</Style>
		<Style id="branch_style25">
			<LineStyle>
				<color>ff2303b3</color>
				<width>4.0</width>
			</LineStyle>
		</Style>
		<Style id="branch_style25">
			<LineStyle>
				<color>ff2303b3</color>
				<width>4.0</width>
			</LineStyle>
		</Style>
		<Style id="branch_style25">
			<LineStyle>
				<color>ff2303b3</color>
				<width>4.0</width>
			</LineStyle>
		</Style>
		<Style id="branch_style25">
			<LineStyle>
				<color>ff2303b3</color>
				<width>4.0</width>
			</LineStyle>
		</Style>
		<Style id="branch_style25">
			<LineStyle>
				<color>ff2303b3</color>
				<width>4.0</width>
			</LineStyle>
		</Style>
		<Style id="branch_style25">
			<LineStyle>
				<color>ff2303b3</color>
				<width>4.0</width>
			</LineStyle>
		</Style>
		<Style id="branch_style25">
			<LineStyle>
				<color>ff2303b3</color>
				<width>4.0</width>
			</LineStyle>
		</Style>
		<Style id="branch_style25">
			<LineStyle>
				<color>ff2303b3</color>
				<width>4.0</width>
			</LineStyle>
		</Style>
		<Style id="branch_style25">
			<LineStyle>
				<color>ff2303b3</color>
				<width>4.0</width>
			</LineStyle>
		</Style>
		<Style id="branch_style25">
			<LineStyle>
				<color>ff2303b3</color>
				<width>4.0</width>
			</LineStyle>
		</Style>
		<Style id="branch_style25">
			<LineStyle>
				<color>ff2303b3</color>
				<width>4.0</width>
			</LineStyle>
		</Style>
		<Style id="branch_style25">
			<LineStyle>
				<color>ff2303b3</color>
				<width>4.0</width>
			</LineStyle>
		</Style>
		<Style id="branch_style25">
			<LineStyle>
				<color>ff2303b3</color>
				<width>4.0</width>
			</LineStyle>
		</Style>
		<Style id="branch_style25">
			<LineStyle>
				<color>ff2303b3</color>
				<width>4.0</width>
			</LineStyle>
		</Style>
		<Style id="branch_style25">
			<LineStyle>
				<color>ff2303b3</color>
				<width>4.0</width>
			</LineStyle>
		</Style>
		<Style id="branch_style25">
			<LineStyle>
				<color>ff2303b3</color>
				<width>4.0</width>
			</LineStyle>
		</Style>
		<Style id="branch_style25">
			<LineStyle>
				<color>ff2303b3</color>
				<width>4.0</width>
			</LineStyle>
		</Style>
		<Style id="branch_style25">
			<LineStyle>
				<color>ff2303b3</color>
				<width>4.0</width>
			</LineStyle>
		</Style>
		<Style id="branch_style25">
			<LineStyle>
				<color>ff2303b3</color>
				<width>4.0</width>
			</LineStyle>
		</Style>
		<Style id="branch_style25">
			<LineStyle>
				<color>ff2303b3</color>
				<width>4.0</width>
			</LineStyle>
		</Style>
		<Style id="branch_style25">
			<LineStyle>
				<color>ff2303b3</color>
				<width>4.0</width>
			</LineStyle>
		</Style>
		<Style id="branch_style25">
			<LineStyle>
				<color>ff2303b3</color>
				<width>4.0</width>
			</LineStyle>
		</Style>
		<Style id="branch_style25">
			<LineStyle>
				<color>ff2303b3</color>
				<width>4.0</width>
			</LineStyle>
		</Style>
		<Style id="branch_style25">
			<LineStyle>
				<color>ff2303b3</color>
				<width>4.0</width>
			</LineStyle>
		</Style>
		<Style id="branch_style25">
			<LineStyle>
				<color>ff2303b3</color>
				<width>4.0</width>
			</LineStyle>
		</Style>
		<Style id="branch_style25">
			<LineStyle>
				<color>ff2303b3</color>
				<width>4.0</width>
			</LineStyle>
		</Style>
		<Style id="branch_style25">
			<LineStyle>
				<color>ff2303b3</color>
				<width>4.0</width>
			</LineStyle>
		</Style>
		<Style id="branch_style25">
			<LineStyle>
				<color>ff2303b3</color>
				<width>4.0</width>
			</LineStyle>
		</Style>
		<Style id="branch_style25">
			<LineStyle>
				<color>ff2303b3</color>
				<width>4.0</width>
			</LineStyle>
		</Style>
		<Style id="branch_style25">
			<LineStyle>
				<color>ff2303b3</color>
				<width>4.0</width>
			</LineStyle>
		</Style>
		<Style id="branch_style25">
			<LineStyle>
				<color>ff2303b3</color>
				<width>4.0</width>
			</LineStyle>
		</Style>
		<Style id="branch_style25">
			<LineStyle>
				<color>ff2303b3</color>
				<width>4.0</width>
			</LineStyle>
		</Style>
		<Style id="branch_style25">
			<LineStyle>
				<color>ff2303b3</color>
				<width>4.0</width>
			</LineStyle>
		</Style>
		<Style id="branch_style25">
			<LineStyle>
				<color>ff2303b3</color>
				<width>4.0</width>
			</LineStyle>
		</Style>
		<Style id="branch_style25">
			<LineStyle>
				<color>ff2303b3</color>
				<width>4.0</width>
			</LineStyle>
		</Style>
		<Style id="branch_style25">
			<LineStyle>
				<color>ff2303b3</color>
				<width>4.0</width>
			</LineStyle>
		</Style>
		<Style id="branch_style25">
			<LineStyle>
				<color>ff2303b3</color>
				<width>4.0</width>
			</LineStyle>
		</Style>
		<Style id="branch_style25">
			<LineStyle>
				<color>ff2303b3</color>
				<width>4.0</width>
			</LineStyle>
		</Style>
		<Style id="branch_style25">
			<LineStyle>
				<color>ff2303b3</color>
				<width>4.0</width>
			</LineStyle>
		</Style>
		<Style id="branch_style25">
			<LineStyle>
				<color>ff2303b3</color>
				<width>4.0</width>
			</LineStyle>
		</Style>
		<Style id="branch_style25">
			<LineStyle>
				<color>ff2303b3</color>
				<width>4.0</width>
			</LineStyle>
		</Style>
		<Style id="branch_style25">
			<LineStyle>
				<color>ff2303b3</color>
				<width>4.0</width>
			</LineStyle>
		</Style>
		<Style id="branch_style25">
			<LineStyle>
				<color>ff2303b3</color>
				<width>4.0</width>
			</LineStyle>
		</Style>
		<Style id="branch_style25">
			<LineStyle>
				<color>ff2303b3</color>
				<width>4.0</width>
			</LineStyle>
		</Style>
		<Style id="branch_style25">
			<LineStyle>
				<color>ff2303b3</color>
				<width>4.0</width>
			</LineStyle>
		</Style>
		<Style id="branch_style25">
			<LineStyle>
				<color>ff2303b3</color>
				<width>4.0</width>
			</LineStyle>
		</Style>
		<Style id="branch_style25">
			<LineStyle>
				<color>ff2303b3</color>
				<width>4.0</width>
			</LineStyle>
		</Style>
		<Style id="branch_style25">
			<LineStyle>
				<color>ff2303b3</color>
				<width>4.0</width>
			</LineStyle>
		</Style>
		<Style id="branch_style25">
			<LineStyle>
				<color>ff2303b3</color>
				<width>4.0</width>
			</LineStyle>
		</Style>
		<Style id="branch_style25">
			<LineStyle>
				<color>ff2303b3</color>
				<width>4.0</width>
			</LineStyle>
		</Style>
		<Style id="branch_style25">
			<LineStyle>
				<color>ff2303b3</color>
				<width>4.0</width>
			</LineStyle>
		</Style>
		<Style id="branch_style25">
			<LineStyle>
				<color>ff2303b3</color>
				<width>4.0</width>
			</LineStyle>
		</Style>
		<Style id="branch_style25">
			<LineStyle>
				<color>ff2303b3</color>
				<width>4.0</width>
			</LineStyle>
		</Style>
		<Style id="branch_style25">
			<LineStyle>
				<color>ff2303b3</color>
				<width>4.0</width>
			</LineStyle>
		</Style>
		<Style id="branch_style25">
			<LineStyle>
				<color>ff2303b3</color>
				<width>4.0</width>
			</LineStyle>
		</Style>
		<Style id="branch_style25">
			<LineStyle>
				<color>ff2303b3</color>
				<width>4.0</width>
			</LineStyle>
		</Style>
		<Style id="branch_style25">
			<LineStyle>
				<color>ff2303b3</color>
				<width>4.0</width>
			</LineStyle>
		</Style>
		<Style id="branch_style25">
			<LineStyle>
				<color>ff2303b3</color>
				<width>4.0</width>
			</LineStyle>
		</Style>
		<Style id="branch_style25">
			<LineStyle>
				<color>ff2303b3</color>
				<width>4.0</width>
			</LineStyle>
		</Style>
		<Style id="branch_style25">
			<LineStyle>
				<color>ff2303b3</color>
				<width>4.0</width>
			</LineStyle>
		</Style>
		<Style id="branch_style25">
			<LineStyle>
				<color>ff2303b3</color>
				<width>4.0</width>
			</LineStyle>
		</Style>
		<Style id="branch_style25">
			<LineStyle>
				<color>ff2303b3</color>
				<width>4.0</width>
			</LineStyle>
		</Style>
		<Style id="branch_style25">
			<LineStyle>
				<color>ff2303b3</color>
				<width>4.0</width>
			</LineStyle>
		</Style>
		<Style id="branch_style25">
			<LineStyle>
				<color>ff2303b3</color>
				<width>4.0</width>
			</LineStyle>
		</Style>
		<Style id="branch_style25">
			<LineStyle>
				<color>ff2303b3</color>
				<width>4.0</width>
			</LineStyle>
		</Style>
		<Style id="branch_style25">
			<LineStyle>
				<color>ff2303b3</color>
				<width>4.0</width>
			</LineStyle>
		</Style>
		<Style id="branch_style25">
			<LineStyle>
				<color>ff2303b3</color>
				<width>4.0</width>
			</LineStyle>
		</Style>
		<Style id="branch_style25">
			<LineStyle>
				<color>ff2303b3</color>
				<width>4.0</width>
			</LineStyle>
		</Style>
		<Style id="branch_style25">
			<LineStyle>
				<color>ff2303b3</color>
				<width>4.0</width>
			</LineStyle>
		</Style>
		<Style id="branch_style25">
			<LineStyle>
				<color>ff2303b3</color>
				<width>4.0</width>
			</LineStyle>
		</Style>
		<Style id="branch_style25">
			<LineStyle>
				<color>ff2303b3</color>
				<width>4.0</width>
			</LineStyle>
		</Style>
		<Style id="branch_style25">
			<LineStyle>
				<color>ff2303b3</color>
				<width>4.0</width>
			</LineStyle>
		</Style>
		<Style id="branch_style25">
			<LineStyle>
				<color>ff2303b3</color>
				<width>4.0</width>
			</LineStyle>
		</Style>
		<Style id="branch_style25">
			<LineStyle>
				<color>ff2303b3</color>
				<width>4.0</width>
			</LineStyle>
		</Style>
		<Style id="branch_style25">
			<LineStyle>
				<color>ff2303b3</color>
				<width>4.0</width>
			</LineStyle>
		</Style>
		<Style id="branch_style25">
			<LineStyle>
				<color>ff2303b3</color>
				<width>4.0</width>
			</LineStyle>
		</Style>
		<Style id="branch_style25">
			<LineStyle>
				<color>ff2303b3</color>
				<width>4.0</width>
			</LineStyle>
		</Style>
		<Style id="branch_style25">
			<LineStyle>
				<color>ff2303b3</color>
				<width>4.0</width>
			</LineStyle>
		</Style>
		<Style id="branch_style25">
			<LineStyle>
				<color>ff2303b3</color>
				<width>4.0</width>
			</LineStyle>
		</Style>
		<Style id="branch_style25">
			<LineStyle>
				<color>ff2303b3</color>
				<width>4.0</width>
			</LineStyle>
		</Style>
		<Style id="branch_style25">
			<LineStyle>
				<color>ff2303b3</color>
				<width>4.0</width>
			</LineStyle>
		</Style>
		<Style id="branch_style25">
			<LineStyle>
				<color>ff2303b3</color>
				<width>4.0</width>
			</LineStyle>
		</Style>
		<Style id="branch_style26">
			<LineStyle>
				<color>ff2403b7</color>
				<width>4.0</width>
			</LineStyle>
		</Style>
		<Style id="branch_style26">
			<LineStyle>
				<color>ff2403b7</color>
				<width>4.0</width>
			</LineStyle>
		</Style>
		<Style id="branch_style26">
			<LineStyle>
				<color>ff2403b7</color>
				<width>4.0</width>
			</LineStyle>
		</Style>
		<Style id="branch_style26">
			<LineStyle>
				<color>ff2403b7</color>
				<width>4.0</width>
			</LineStyle>
		</Style>
		<Style id="branch_style26">
			<LineStyle>
				<color>ff2403b7</color>
				<width>4.0</width>
			</LineStyle>
		</Style>
		<Style id="branch_style26">
			<LineStyle>
				<color>ff2403b7</color>
				<width>4.0</width>
			</LineStyle>
		</Style>
		<Style id="branch_style26">
			<LineStyle>
				<color>ff2403b7</color>
				<width>4.0</width>
			</LineStyle>
		</Style>
		<Style id="branch_style26">
			<LineStyle>
				<color>ff2403b7</color>
				<width>4.0</width>
			</LineStyle>
		</Style>
		<Style id="branch_style26">
			<LineStyle>
				<color>ff2403b7</color>
				<width>4.0</width>
			</LineStyle>
		</Style>
		<Style id="branch_style26">
			<LineStyle>
				<color>ff2403b7</color>
				<width>4.0</width>
			</LineStyle>
		</Style>
		<Style id="branch_style26">
			<LineStyle>
				<color>ff2403b7</color>
				<width>4.0</width>
			</LineStyle>
		</Style>
		<Style id="branch_style26">
			<LineStyle>
				<color>ff2403b7</color>
				<width>4.0</width>
			</LineStyle>
		</Style>
		<Style id="branch_style26">
			<LineStyle>
				<color>ff2403b7</color>
				<width>4.0</width>
			</LineStyle>
		</Style>
		<Style id="branch_style26">
			<LineStyle>
				<color>ff2403b7</color>
				<width>4.0</width>
			</LineStyle>
		</Style>
		<Style id="branch_style26">
			<LineStyle>
				<color>ff2403b7</color>
				<width>4.0</width>
			</LineStyle>
		</Style>
		<Style id="branch_style26">
			<LineStyle>
				<color>ff2403b7</color>
				<width>4.0</width>
			</LineStyle>
		</Style>
		<Style id="branch_style26">
			<LineStyle>
				<color>ff2403b7</color>
				<width>4.0</width>
			</LineStyle>
		</Style>
		<Style id="branch_style26">
			<LineStyle>
				<color>ff2403b7</color>
				<width>4.0</width>
			</LineStyle>
		</Style>
		<Style id="branch_style26">
			<LineStyle>
				<color>ff2403b7</color>
				<width>4.0</width>
			</LineStyle>
		</Style>
		<Style id="branch_style26">
			<LineStyle>
				<color>ff2403b7</color>
				<width>4.0</width>
			</LineStyle>
		</Style>
		<Style id="branch_style26">
			<LineStyle>
				<color>ff2403b7</color>
				<width>4.0</width>
			</LineStyle>
		</Style>
		<Style id="branch_style26">
			<LineStyle>
				<color>ff2403b7</color>
				<width>4.0</width>
			</LineStyle>
		</Style>
		<Style id="branch_style26">
			<LineStyle>
				<color>ff2403b7</color>
				<width>4.0</width>
			</LineStyle>
		</Style>
		<Style id="branch_style26">
			<LineStyle>
				<color>ff2403b7</color>
				<width>4.0</width>
			</LineStyle>
		</Style>
		<Style id="branch_style26">
			<LineStyle>
				<color>ff2403b7</color>
				<width>4.0</width>
			</LineStyle>
		</Style>
		<Style id="branch_style26">
			<LineStyle>
				<color>ff2403b7</color>
				<width>4.0</width>
			</LineStyle>
		</Style>
		<Style id="branch_style26">
			<LineStyle>
				<color>ff2403b7</color>
				<width>4.0</width>
			</LineStyle>
		</Style>
		<Style id="branch_style26">
			<LineStyle>
				<color>ff2403b7</color>
				<width>4.0</width>
			</LineStyle>
		</Style>
		<Style id="branch_style26">
			<LineStyle>
				<color>ff2403b7</color>
				<width>4.0</width>
			</LineStyle>
		</Style>
		<Style id="branch_style26">
			<LineStyle>
				<color>ff2403b7</color>
				<width>4.0</width>
			</LineStyle>
		</Style>
		<Style id="branch_style26">
			<LineStyle>
				<color>ff2403b7</color>
				<width>4.0</width>
			</LineStyle>
		</Style>
		<Style id="branch_style26">
			<LineStyle>
				<color>ff2403b7</color>
				<width>4.0</width>
			</LineStyle>
		</Style>
		<Style id="branch_style26">
			<LineStyle>
				<color>ff2403b7</color>
				<width>4.0</width>
			</LineStyle>
		</Style>
		<Style id="branch_style26">
			<LineStyle>
				<color>ff2403b7</color>
				<width>4.0</width>
			</LineStyle>
		</Style>
		<Style id="branch_style26">
			<LineStyle>
				<color>ff2403b7</color>
				<width>4.0</width>
			</LineStyle>
		</Style>
		<Style id="branch_style26">
			<LineStyle>
				<color>ff2403b7</color>
				<width>4.0</width>
			</LineStyle>
		</Style>
		<Style id="branch_style26">
			<LineStyle>
				<color>ff2403b7</color>
				<width>4.0</width>
			</LineStyle>
		</Style>
		<Style id="branch_style26">
			<LineStyle>
				<color>ff2403b7</color>
				<width>4.0</width>
			</LineStyle>
		</Style>
		<Style id="branch_style26">
			<LineStyle>
				<color>ff2403b7</color>
				<width>4.0</width>
			</LineStyle>
		</Style>
		<Style id="branch_style26">
			<LineStyle>
				<color>ff2403b7</color>
				<width>4.0</width>
			</LineStyle>
		</Style>
		<Style id="branch_style26">
			<LineStyle>
				<color>ff2403b7</color>
				<width>4.0</width>
			</LineStyle>
		</Style>
		<Style id="branch_style26">
			<LineStyle>
				<color>ff2403b7</color>
				<width>4.0</width>
			</LineStyle>
		</Style>
		<Style id="branch_style26">
			<LineStyle>
				<color>ff2403b7</color>
				<width>4.0</width>
			</LineStyle>
		</Style>
		<Style id="branch_style26">
			<LineStyle>
				<color>ff2403b7</color>
				<width>4.0</width>
			</LineStyle>
		</Style>
		<Style id="branch_style26">
			<LineStyle>
				<color>ff2403b7</color>
				<width>4.0</width>
			</LineStyle>
		</Style>
		<Style id="branch_style26">
			<LineStyle>
				<color>ff2403b7</color>
				<width>4.0</width>
			</LineStyle>
		</Style>
		<Style id="branch_style26">
			<LineStyle>
				<color>ff2403b7</color>
				<width>4.0</width>
			</LineStyle>
		</Style>
		<Style id="branch_style26">
			<LineStyle>
				<color>ff2403b7</color>
				<width>4.0</width>
			</LineStyle>
		</Style>
		<Style id="branch_style26">
			<LineStyle>
				<color>ff2403b7</color>
				<width>4.0</width>
			</LineStyle>
		</Style>
		<Style id="branch_style26">
			<LineStyle>
				<color>ff2403b7</color>
				<width>4.0</width>
			</LineStyle>
		</Style>
		<Style id="branch_style26">
			<LineStyle>
				<color>ff2403b7</color>
				<width>4.0</width>
			</LineStyle>
		</Style>
		<Style id="branch_style26">
			<LineStyle>
				<color>ff2403b7</color>
				<width>4.0</width>
			</LineStyle>
		</Style>
		<Style id="branch_style26">
			<LineStyle>
				<color>ff2403b7</color>
				<width>4.0</width>
			</LineStyle>
		</Style>
		<Style id="branch_style26">
			<LineStyle>
				<color>ff2403b7</color>
				<width>4.0</width>
			</LineStyle>
		</Style>
		<Style id="branch_style26">
			<LineStyle>
				<color>ff2403b7</color>
				<width>4.0</width>
			</LineStyle>
		</Style>
		<Style id="branch_style26">
			<LineStyle>
				<color>ff2403b7</color>
				<width>4.0</width>
			</LineStyle>
		</Style>
		<Style id="branch_style26">
			<LineStyle>
				<color>ff2403b7</color>
				<width>4.0</width>
			</LineStyle>
		</Style>
		<Style id="branch_style26">
			<LineStyle>
				<color>ff2403b7</color>
				<width>4.0</width>
			</LineStyle>
		</Style>
		<Style id="branch_style26">
			<LineStyle>
				<color>ff2403b7</color>
				<width>4.0</width>
			</LineStyle>
		</Style>
		<Style id="branch_style26">
			<LineStyle>
				<color>ff2403b7</color>
				<width>4.0</width>
			</LineStyle>
		</Style>
		<Style id="branch_style26">
			<LineStyle>
				<color>ff2403b7</color>
				<width>4.0</width>
			</LineStyle>
		</Style>
		<Style id="branch_style26">
			<LineStyle>
				<color>ff2403b7</color>
				<width>4.0</width>
			</LineStyle>
		</Style>
		<Style id="branch_style26">
			<LineStyle>
				<color>ff2403b7</color>
				<width>4.0</width>
			</LineStyle>
		</Style>
		<Style id="branch_style26">
			<LineStyle>
				<color>ff2403b7</color>
				<width>4.0</width>
			</LineStyle>
		</Style>
		<Style id="branch_style26">
			<LineStyle>
				<color>ff2403b7</color>
				<width>4.0</width>
			</LineStyle>
		</Style>
		<Style id="branch_style26">
			<LineStyle>
				<color>ff2403b7</color>
				<width>4.0</width>
			</LineStyle>
		</Style>
		<Style id="branch_style26">
			<LineStyle>
				<color>ff2403b7</color>
				<width>4.0</width>
			</LineStyle>
		</Style>
		<Style id="branch_style26">
			<LineStyle>
				<color>ff2403b7</color>
				<width>4.0</width>
			</LineStyle>
		</Style>
		<Style id="branch_style26">
			<LineStyle>
				<color>ff2403b7</color>
				<width>4.0</width>
			</LineStyle>
		</Style>
		<Style id="branch_style26">
			<LineStyle>
				<color>ff2403b7</color>
				<width>4.0</width>
			</LineStyle>
		</Style>
		<Style id="branch_style26">
			<LineStyle>
				<color>ff2403b7</color>
				<width>4.0</width>
			</LineStyle>
		</Style>
		<Style id="branch_style26">
			<LineStyle>
				<color>ff2403b7</color>
				<width>4.0</width>
			</LineStyle>
		</Style>
		<Style id="branch_style26">
			<LineStyle>
				<color>ff2403b7</color>
				<width>4.0</width>
			</LineStyle>
		</Style>
		<Style id="branch_style26">
			<LineStyle>
				<color>ff2403b7</color>
				<width>4.0</width>
			</LineStyle>
		</Style>
		<Style id="branch_style26">
			<LineStyle>
				<color>ff2403b7</color>
				<width>4.0</width>
			</LineStyle>
		</Style>
		<Style id="branch_style26">
			<LineStyle>
				<color>ff2403b7</color>
				<width>4.0</width>
			</LineStyle>
		</Style>
		<Style id="branch_style26">
			<LineStyle>
				<color>ff2403b7</color>
				<width>4.0</width>
			</LineStyle>
		</Style>
		<Style id="branch_style26">
			<LineStyle>
				<color>ff2403b7</color>
				<width>4.0</width>
			</LineStyle>
		</Style>
		<Style id="branch_style26">
			<LineStyle>
				<color>ff2403b7</color>
				<width>4.0</width>
			</LineStyle>
		</Style>
		<Style id="branch_style26">
			<LineStyle>
				<color>ff2403b7</color>
				<width>4.0</width>
			</LineStyle>
		</Style>
		<Style id="branch_style26">
			<LineStyle>
				<color>ff2403b7</color>
				<width>4.0</width>
			</LineStyle>
		</Style>
		<Style id="branch_style26">
			<LineStyle>
				<color>ff2403b7</color>
				<width>4.0</width>
			</LineStyle>
		</Style>
		<Style id="branch_style26">
			<LineStyle>
				<color>ff2403b7</color>
				<width>4.0</width>
			</LineStyle>
		</Style>
		<Style id="branch_style26">
			<LineStyle>
				<color>ff2403b7</color>
				<width>4.0</width>
			</LineStyle>
		</Style>
		<Style id="branch_style26">
			<LineStyle>
				<color>ff2403b7</color>
				<width>4.0</width>
			</LineStyle>
		</Style>
		<Style id="branch_style26">
			<LineStyle>
				<color>ff2403b7</color>
				<width>4.0</width>
			</LineStyle>
		</Style>
		<Style id="branch_style26">
			<LineStyle>
				<color>ff2403b7</color>
				<width>4.0</width>
			</LineStyle>
		</Style>
		<Style id="branch_style26">
			<LineStyle>
				<color>ff2403b7</color>
				<width>4.0</width>
			</LineStyle>
		</Style>
		<Style id="branch_style26">
			<LineStyle>
				<color>ff2403b7</color>
				<width>4.0</width>
			</LineStyle>
		</Style>
		<Style id="branch_style26">
			<LineStyle>
				<color>ff2403b7</color>
				<width>4.0</width>
			</LineStyle>
		</Style>
		<Style id="branch_style26">
			<LineStyle>
				<color>ff2403b7</color>
				<width>4.0</width>
			</LineStyle>
		</Style>
		<Style id="branch_style26">
			<LineStyle>
				<color>ff2403b7</color>
				<width>4.0</width>
			</LineStyle>
		</Style>
		<Style id="branch_style26">
			<LineStyle>
				<color>ff2403b7</color>
				<width>4.0</width>
			</LineStyle>
		</Style>
		<Style id="branch_style26">
			<LineStyle>
				<color>ff2403b7</color>
				<width>4.0</width>
			</LineStyle>
		</Style>
		<Style id="branch_style26">
			<LineStyle>
				<color>ff2403b7</color>
				<width>4.0</width>
			</LineStyle>
		</Style>
		<Style id="branch_style26">
			<LineStyle>
				<color>ff2403b7</color>
				<width>4.0</width>
			</LineStyle>
		</Style>
		<Style id="branch_style26">
			<LineStyle>
				<color>ff2403b7</color>
				<width>4.0</width>
			</LineStyle>
		</Style>
		<Style id="branch_style26">
			<LineStyle>
				<color>ff2403b7</color>
				<width>4.0</width>
			</LineStyle>
		</Style>
		<Style id="branch_style26">
			<LineStyle>
				<color>ff2403b7</color>
				<width>4.0</width>
			</LineStyle>
		</Style>
		<Style id="branch_style26">
			<LineStyle>
				<color>ff2403b7</color>
				<width>4.0</width>
			</LineStyle>
		</Style>
		<Style id="branch_style27">
			<LineStyle>
				<color>ff1b028e</color>
				<width>4.0</width>
			</LineStyle>
		</Style>
		<Style id="branch_style27">
			<LineStyle>
				<color>ff1b028e</color>
				<width>4.0</width>
			</LineStyle>
		</Style>
		<Style id="branch_style27">
			<LineStyle>
				<color>ff1b028e</color>
				<width>4.0</width>
			</LineStyle>
		</Style>
		<Style id="branch_style27">
			<LineStyle>
				<color>ff1b028e</color>
				<width>4.0</width>
			</LineStyle>
		</Style>
		<Style id="branch_style27">
			<LineStyle>
				<color>ff1b028e</color>
				<width>4.0</width>
			</LineStyle>
		</Style>
		<Style id="branch_style27">
			<LineStyle>
				<color>ff1b028e</color>
				<width>4.0</width>
			</LineStyle>
		</Style>
		<Style id="branch_style27">
			<LineStyle>
				<color>ff1b028e</color>
				<width>4.0</width>
			</LineStyle>
		</Style>
		<Style id="branch_style27">
			<LineStyle>
				<color>ff1b028e</color>
				<width>4.0</width>
			</LineStyle>
		</Style>
		<Style id="branch_style27">
			<LineStyle>
				<color>ff1b028e</color>
				<width>4.0</width>
			</LineStyle>
		</Style>
		<Style id="branch_style27">
			<LineStyle>
				<color>ff1b028e</color>
				<width>4.0</width>
			</LineStyle>
		</Style>
		<Style id="branch_style27">
			<LineStyle>
				<color>ff1b028e</color>
				<width>4.0</width>
			</LineStyle>
		</Style>
		<Style id="branch_style27">
			<LineStyle>
				<color>ff1b028e</color>
				<width>4.0</width>
			</LineStyle>
		</Style>
		<Style id="branch_style27">
			<LineStyle>
				<color>ff1b028e</color>
				<width>4.0</width>
			</LineStyle>
		</Style>
		<Style id="branch_style27">
			<LineStyle>
				<color>ff1b028e</color>
				<width>4.0</width>
			</LineStyle>
		</Style>
		<Style id="branch_style27">
			<LineStyle>
				<color>ff1b028e</color>
				<width>4.0</width>
			</LineStyle>
		</Style>
		<Style id="branch_style27">
			<LineStyle>
				<color>ff1b028e</color>
				<width>4.0</width>
			</LineStyle>
		</Style>
		<Style id="branch_style27">
			<LineStyle>
				<color>ff1b028e</color>
				<width>4.0</width>
			</LineStyle>
		</Style>
		<Style id="branch_style27">
			<LineStyle>
				<color>ff1b028e</color>
				<width>4.0</width>
			</LineStyle>
		</Style>
		<Style id="branch_style27">
			<LineStyle>
				<color>ff1b028e</color>
				<width>4.0</width>
			</LineStyle>
		</Style>
		<Style id="branch_style27">
			<LineStyle>
				<color>ff1b028e</color>
				<width>4.0</width>
			</LineStyle>
		</Style>
		<Style id="branch_style27">
			<LineStyle>
				<color>ff1b028e</color>
				<width>4.0</width>
			</LineStyle>
		</Style>
		<Style id="branch_style27">
			<LineStyle>
				<color>ff1b028e</color>
				<width>4.0</width>
			</LineStyle>
		</Style>
		<Style id="branch_style27">
			<LineStyle>
				<color>ff1b028e</color>
				<width>4.0</width>
			</LineStyle>
		</Style>
		<Style id="branch_style27">
			<LineStyle>
				<color>ff1b028e</color>
				<width>4.0</width>
			</LineStyle>
		</Style>
		<Style id="branch_style27">
			<LineStyle>
				<color>ff1b028e</color>
				<width>4.0</width>
			</LineStyle>
		</Style>
		<Style id="branch_style27">
			<LineStyle>
				<color>ff1b028e</color>
				<width>4.0</width>
			</LineStyle>
		</Style>
		<Style id="branch_style27">
			<LineStyle>
				<color>ff1b028e</color>
				<width>4.0</width>
			</LineStyle>
		</Style>
		<Style id="branch_style27">
			<LineStyle>
				<color>ff1b028e</color>
				<width>4.0</width>
			</LineStyle>
		</Style>
		<Style id="branch_style27">
			<LineStyle>
				<color>ff1b028e</color>
				<width>4.0</width>
			</LineStyle>
		</Style>
		<Style id="branch_style27">
			<LineStyle>
				<color>ff1b028e</color>
				<width>4.0</width>
			</LineStyle>
		</Style>
		<Style id="branch_style27">
			<LineStyle>
				<color>ff1b028e</color>
				<width>4.0</width>
			</LineStyle>
		</Style>
		<Style id="branch_style27">
			<LineStyle>
				<color>ff1b028e</color>
				<width>4.0</width>
			</LineStyle>
		</Style>
		<Style id="branch_style27">
			<LineStyle>
				<color>ff1b028e</color>
				<width>4.0</width>
			</LineStyle>
		</Style>
		<Style id="branch_style27">
			<LineStyle>
				<color>ff1b028e</color>
				<width>4.0</width>
			</LineStyle>
		</Style>
		<Style id="branch_style27">
			<LineStyle>
				<color>ff1b028e</color>
				<width>4.0</width>
			</LineStyle>
		</Style>
		<Style id="branch_style27">
			<LineStyle>
				<color>ff1b028e</color>
				<width>4.0</width>
			</LineStyle>
		</Style>
		<Style id="branch_style27">
			<LineStyle>
				<color>ff1b028e</color>
				<width>4.0</width>
			</LineStyle>
		</Style>
		<Style id="branch_style27">
			<LineStyle>
				<color>ff1b028e</color>
				<width>4.0</width>
			</LineStyle>
		</Style>
		<Style id="branch_style27">
			<LineStyle>
				<color>ff1b028e</color>
				<width>4.0</width>
			</LineStyle>
		</Style>
		<Style id="branch_style27">
			<LineStyle>
				<color>ff1b028e</color>
				<width>4.0</width>
			</LineStyle>
		</Style>
		<Style id="branch_style27">
			<LineStyle>
				<color>ff1b028e</color>
				<width>4.0</width>
			</LineStyle>
		</Style>
		<Style id="branch_style27">
			<LineStyle>
				<color>ff1b028e</color>
				<width>4.0</width>
			</LineStyle>
		</Style>
		<Style id="branch_style27">
			<LineStyle>
				<color>ff1b028e</color>
				<width>4.0</width>
			</LineStyle>
		</Style>
		<Style id="branch_style27">
			<LineStyle>
				<color>ff1b028e</color>
				<width>4.0</width>
			</LineStyle>
		</Style>
		<Style id="branch_style27">
			<LineStyle>
				<color>ff1b028e</color>
				<width>4.0</width>
			</LineStyle>
		</Style>
		<Style id="branch_style27">
			<LineStyle>
				<color>ff1b028e</color>
				<width>4.0</width>
			</LineStyle>
		</Style>
		<Style id="branch_style27">
			<LineStyle>
				<color>ff1b028e</color>
				<width>4.0</width>
			</LineStyle>
		</Style>
		<Style id="branch_style27">
			<LineStyle>
				<color>ff1b028e</color>
				<width>4.0</width>
			</LineStyle>
		</Style>
		<Style id="branch_style27">
			<LineStyle>
				<color>ff1b028e</color>
				<width>4.0</width>
			</LineStyle>
		</Style>
		<Style id="branch_style27">
			<LineStyle>
				<color>ff1b028e</color>
				<width>4.0</width>
			</LineStyle>
		</Style>
		<Style id="branch_style27">
			<LineStyle>
				<color>ff1b028e</color>
				<width>4.0</width>
			</LineStyle>
		</Style>
		<Style id="branch_style27">
			<LineStyle>
				<color>ff1b028e</color>
				<width>4.0</width>
			</LineStyle>
		</Style>
		<Style id="branch_style27">
			<LineStyle>
				<color>ff1b028e</color>
				<width>4.0</width>
			</LineStyle>
		</Style>
		<Style id="branch_style27">
			<LineStyle>
				<color>ff1b028e</color>
				<width>4.0</width>
			</LineStyle>
		</Style>
		<Style id="branch_style27">
			<LineStyle>
				<color>ff1b028e</color>
				<width>4.0</width>
			</LineStyle>
		</Style>
		<Style id="branch_style27">
			<LineStyle>
				<color>ff1b028e</color>
				<width>4.0</width>
			</LineStyle>
		</Style>
		<Style id="branch_style27">
			<LineStyle>
				<color>ff1b028e</color>
				<width>4.0</width>
			</LineStyle>
		</Style>
		<Style id="branch_style27">
			<LineStyle>
				<color>ff1b028e</color>
				<width>4.0</width>
			</LineStyle>
		</Style>
		<Style id="branch_style27">
			<LineStyle>
				<color>ff1b028e</color>
				<width>4.0</width>
			</LineStyle>
		</Style>
		<Style id="branch_style27">
			<LineStyle>
				<color>ff1b028e</color>
				<width>4.0</width>
			</LineStyle>
		</Style>
		<Style id="branch_style27">
			<LineStyle>
				<color>ff1b028e</color>
				<width>4.0</width>
			</LineStyle>
		</Style>
		<Style id="branch_style27">
			<LineStyle>
				<color>ff1b028e</color>
				<width>4.0</width>
			</LineStyle>
		</Style>
		<Style id="branch_style27">
			<LineStyle>
				<color>ff1b028e</color>
				<width>4.0</width>
			</LineStyle>
		</Style>
		<Style id="branch_style27">
			<LineStyle>
				<color>ff1b028e</color>
				<width>4.0</width>
			</LineStyle>
		</Style>
		<Style id="branch_style27">
			<LineStyle>
				<color>ff1b028e</color>
				<width>4.0</width>
			</LineStyle>
		</Style>
		<Style id="branch_style27">
			<LineStyle>
				<color>ff1b028e</color>
				<width>4.0</width>
			</LineStyle>
		</Style>
		<Style id="branch_style27">
			<LineStyle>
				<color>ff1b028e</color>
				<width>4.0</width>
			</LineStyle>
		</Style>
		<Style id="branch_style27">
			<LineStyle>
				<color>ff1b028e</color>
				<width>4.0</width>
			</LineStyle>
		</Style>
		<Style id="branch_style27">
			<LineStyle>
				<color>ff1b028e</color>
				<width>4.0</width>
			</LineStyle>
		</Style>
		<Style id="branch_style27">
			<LineStyle>
				<color>ff1b028e</color>
				<width>4.0</width>
			</LineStyle>
		</Style>
		<Style id="branch_style27">
			<LineStyle>
				<color>ff1b028e</color>
				<width>4.0</width>
			</LineStyle>
		</Style>
		<Style id="branch_style27">
			<LineStyle>
				<color>ff1b028e</color>
				<width>4.0</width>
			</LineStyle>
		</Style>
		<Style id="branch_style27">
			<LineStyle>
				<color>ff1b028e</color>
				<width>4.0</width>
			</LineStyle>
		</Style>
		<Style id="branch_style27">
			<LineStyle>
				<color>ff1b028e</color>
				<width>4.0</width>
			</LineStyle>
		</Style>
		<Style id="branch_style27">
			<LineStyle>
				<color>ff1b028e</color>
				<width>4.0</width>
			</LineStyle>
		</Style>
		<Style id="branch_style27">
			<LineStyle>
				<color>ff1b028e</color>
				<width>4.0</width>
			</LineStyle>
		</Style>
		<Style id="branch_style27">
			<LineStyle>
				<color>ff1b028e</color>
				<width>4.0</width>
			</LineStyle>
		</Style>
		<Style id="branch_style27">
			<LineStyle>
				<color>ff1b028e</color>
				<width>4.0</width>
			</LineStyle>
		</Style>
		<Style id="branch_style27">
			<LineStyle>
				<color>ff1b028e</color>
				<width>4.0</width>
			</LineStyle>
		</Style>
		<Style id="branch_style27">
			<LineStyle>
				<color>ff1b028e</color>
				<width>4.0</width>
			</LineStyle>
		</Style>
		<Style id="branch_style27">
			<LineStyle>
				<color>ff1b028e</color>
				<width>4.0</width>
			</LineStyle>
		</Style>
		<Style id="branch_style27">
			<LineStyle>
				<color>ff1b028e</color>
				<width>4.0</width>
			</LineStyle>
		</Style>
		<Style id="branch_style27">
			<LineStyle>
				<color>ff1b028e</color>
				<width>4.0</width>
			</LineStyle>
		</Style>
		<Style id="branch_style27">
			<LineStyle>
				<color>ff1b028e</color>
				<width>4.0</width>
			</LineStyle>
		</Style>
		<Style id="branch_style27">
			<LineStyle>
				<color>ff1b028e</color>
				<width>4.0</width>
			</LineStyle>
		</Style>
		<Style id="branch_style27">
			<LineStyle>
				<color>ff1b028e</color>
				<width>4.0</width>
			</LineStyle>
		</Style>
		<Style id="branch_style27">
			<LineStyle>
				<color>ff1b028e</color>
				<width>4.0</width>
			</LineStyle>
		</Style>
		<Style id="branch_style27">
			<LineStyle>
				<color>ff1b028e</color>
				<width>4.0</width>
			</LineStyle>
		</Style>
		<Style id="branch_style27">
			<LineStyle>
				<color>ff1b028e</color>
				<width>4.0</width>
			</LineStyle>
		</Style>
		<Style id="branch_style27">
			<LineStyle>
				<color>ff1b028e</color>
				<width>4.0</width>
			</LineStyle>
		</Style>
		<Style id="branch_style27">
			<LineStyle>
				<color>ff1b028e</color>
				<width>4.0</width>
			</LineStyle>
		</Style>
		<Style id="branch_style27">
			<LineStyle>
				<color>ff1b028e</color>
				<width>4.0</width>
			</LineStyle>
		</Style>
		<Style id="branch_style27">
			<LineStyle>
				<color>ff1b028e</color>
				<width>4.0</width>
			</LineStyle>
		</Style>
		<Style id="branch_style27">
			<LineStyle>
				<color>ff1b028e</color>
				<width>4.0</width>
			</LineStyle>
		</Style>
		<Style id="branch_style27">
			<LineStyle>
				<color>ff1b028e</color>
				<width>4.0</width>
			</LineStyle>
		</Style>
		<Style id="branch_style27">
			<LineStyle>
				<color>ff1b028e</color>
				<width>4.0</width>
			</LineStyle>
		</Style>
		<Style id="branch_style27">
			<LineStyle>
				<color>ff1b028e</color>
				<width>4.0</width>
			</LineStyle>
		</Style>
		<Style id="branch_style27">
			<LineStyle>
				<color>ff1b028e</color>
				<width>4.0</width>
			</LineStyle>
		</Style>
		<Style id="branch_style27">
			<LineStyle>
				<color>ff1b028e</color>
				<width>4.0</width>
			</LineStyle>
		</Style>
		<Style id="branch_style27">
			<LineStyle>
				<color>ff1b028e</color>
				<width>4.0</width>
			</LineStyle>
		</Style>
		<Style id="branch_style28">
			<LineStyle>
				<color>ff110159</color>
				<width>4.0</width>
			</LineStyle>
		</Style>
		<Style id="branch_style28">
			<LineStyle>
				<color>ff110159</color>
				<width>4.0</width>
			</LineStyle>
		</Style>
		<Style id="branch_style28">
			<LineStyle>
				<color>ff110159</color>
				<width>4.0</width>
			</LineStyle>
		</Style>
		<Style id="branch_style28">
			<LineStyle>
				<color>ff110159</color>
				<width>4.0</width>
			</LineStyle>
		</Style>
		<Style id="branch_style28">
			<LineStyle>
				<color>ff110159</color>
				<width>4.0</width>
			</LineStyle>
		</Style>
		<Style id="branch_style28">
			<LineStyle>
				<color>ff110159</color>
				<width>4.0</width>
			</LineStyle>
		</Style>
		<Style id="branch_style28">
			<LineStyle>
				<color>ff110159</color>
				<width>4.0</width>
			</LineStyle>
		</Style>
		<Style id="branch_style28">
			<LineStyle>
				<color>ff110159</color>
				<width>4.0</width>
			</LineStyle>
		</Style>
		<Style id="branch_style28">
			<LineStyle>
				<color>ff110159</color>
				<width>4.0</width>
			</LineStyle>
		</Style>
		<Style id="branch_style28">
			<LineStyle>
				<color>ff110159</color>
				<width>4.0</width>
			</LineStyle>
		</Style>
		<Style id="branch_style28">
			<LineStyle>
				<color>ff110159</color>
				<width>4.0</width>
			</LineStyle>
		</Style>
		<Style id="branch_style28">
			<LineStyle>
				<color>ff110159</color>
				<width>4.0</width>
			</LineStyle>
		</Style>
		<Style id="branch_style28">
			<LineStyle>
				<color>ff110159</color>
				<width>4.0</width>
			</LineStyle>
		</Style>
		<Style id="branch_style28">
			<LineStyle>
				<color>ff110159</color>
				<width>4.0</width>
			</LineStyle>
		</Style>
		<Style id="branch_style28">
			<LineStyle>
				<color>ff110159</color>
				<width>4.0</width>
			</LineStyle>
		</Style>
		<Style id="branch_style28">
			<LineStyle>
				<color>ff110159</color>
				<width>4.0</width>
			</LineStyle>
		</Style>
		<Style id="branch_style28">
			<LineStyle>
				<color>ff110159</color>
				<width>4.0</width>
			</LineStyle>
		</Style>
		<Style id="branch_style28">
			<LineStyle>
				<color>ff110159</color>
				<width>4.0</width>
			</LineStyle>
		</Style>
		<Style id="branch_style28">
			<LineStyle>
				<color>ff110159</color>
				<width>4.0</width>
			</LineStyle>
		</Style>
		<Style id="branch_style28">
			<LineStyle>
				<color>ff110159</color>
				<width>4.0</width>
			</LineStyle>
		</Style>
		<Style id="branch_style28">
			<LineStyle>
				<color>ff110159</color>
				<width>4.0</width>
			</LineStyle>
		</Style>
		<Style id="branch_style28">
			<LineStyle>
				<color>ff110159</color>
				<width>4.0</width>
			</LineStyle>
		</Style>
		<Style id="branch_style28">
			<LineStyle>
				<color>ff110159</color>
				<width>4.0</width>
			</LineStyle>
		</Style>
		<Style id="branch_style28">
			<LineStyle>
				<color>ff110159</color>
				<width>4.0</width>
			</LineStyle>
		</Style>
		<Style id="branch_style28">
			<LineStyle>
				<color>ff110159</color>
				<width>4.0</width>
			</LineStyle>
		</Style>
		<Style id="branch_style28">
			<LineStyle>
				<color>ff110159</color>
				<width>4.0</width>
			</LineStyle>
		</Style>
		<Style id="branch_style28">
			<LineStyle>
				<color>ff110159</color>
				<width>4.0</width>
			</LineStyle>
		</Style>
		<Style id="branch_style28">
			<LineStyle>
				<color>ff110159</color>
				<width>4.0</width>
			</LineStyle>
		</Style>
		<Style id="branch_style28">
			<LineStyle>
				<color>ff110159</color>
				<width>4.0</width>
			</LineStyle>
		</Style>
		<Style id="branch_style28">
			<LineStyle>
				<color>ff110159</color>
				<width>4.0</width>
			</LineStyle>
		</Style>
		<Style id="branch_style28">
			<LineStyle>
				<color>ff110159</color>
				<width>4.0</width>
			</LineStyle>
		</Style>
		<Style id="branch_style28">
			<LineStyle>
				<color>ff110159</color>
				<width>4.0</width>
			</LineStyle>
		</Style>
		<Style id="branch_style28">
			<LineStyle>
				<color>ff110159</color>
				<width>4.0</width>
			</LineStyle>
		</Style>
		<Style id="branch_style28">
			<LineStyle>
				<color>ff110159</color>
				<width>4.0</width>
			</LineStyle>
		</Style>
		<Style id="branch_style28">
			<LineStyle>
				<color>ff110159</color>
				<width>4.0</width>
			</LineStyle>
		</Style>
		<Style id="branch_style28">
			<LineStyle>
				<color>ff110159</color>
				<width>4.0</width>
			</LineStyle>
		</Style>
		<Style id="branch_style28">
			<LineStyle>
				<color>ff110159</color>
				<width>4.0</width>
			</LineStyle>
		</Style>
		<Style id="branch_style28">
			<LineStyle>
				<color>ff110159</color>
				<width>4.0</width>
			</LineStyle>
		</Style>
		<Style id="branch_style28">
			<LineStyle>
				<color>ff110159</color>
				<width>4.0</width>
			</LineStyle>
		</Style>
		<Style id="branch_style28">
			<LineStyle>
				<color>ff110159</color>
				<width>4.0</width>
			</LineStyle>
		</Style>
		<Style id="branch_style28">
			<LineStyle>
				<color>ff110159</color>
				<width>4.0</width>
			</LineStyle>
		</Style>
		<Style id="branch_style28">
			<LineStyle>
				<color>ff110159</color>
				<width>4.0</width>
			</LineStyle>
		</Style>
		<Style id="branch_style28">
			<LineStyle>
				<color>ff110159</color>
				<width>4.0</width>
			</LineStyle>
		</Style>
		<Style id="branch_style28">
			<LineStyle>
				<color>ff110159</color>
				<width>4.0</width>
			</LineStyle>
		</Style>
		<Style id="branch_style28">
			<LineStyle>
				<color>ff110159</color>
				<width>4.0</width>
			</LineStyle>
		</Style>
		<Style id="branch_style28">
			<LineStyle>
				<color>ff110159</color>
				<width>4.0</width>
			</LineStyle>
		</Style>
		<Style id="branch_style28">
			<LineStyle>
				<color>ff110159</color>
				<width>4.0</width>
			</LineStyle>
		</Style>
		<Style id="branch_style28">
			<LineStyle>
				<color>ff110159</color>
				<width>4.0</width>
			</LineStyle>
		</Style>
		<Style id="branch_style28">
			<LineStyle>
				<color>ff110159</color>
				<width>4.0</width>
			</LineStyle>
		</Style>
		<Style id="branch_style28">
			<LineStyle>
				<color>ff110159</color>
				<width>4.0</width>
			</LineStyle>
		</Style>
		<Style id="branch_style28">
			<LineStyle>
				<color>ff110159</color>
				<width>4.0</width>
			</LineStyle>
		</Style>
		<Style id="branch_style28">
			<LineStyle>
				<color>ff110159</color>
				<width>4.0</width>
			</LineStyle>
		</Style>
		<Style id="branch_style28">
			<LineStyle>
				<color>ff110159</color>
				<width>4.0</width>
			</LineStyle>
		</Style>
		<Style id="branch_style28">
			<LineStyle>
				<color>ff110159</color>
				<width>4.0</width>
			</LineStyle>
		</Style>
		<Style id="branch_style28">
			<LineStyle>
				<color>ff110159</color>
				<width>4.0</width>
			</LineStyle>
		</Style>
		<Style id="branch_style28">
			<LineStyle>
				<color>ff110159</color>
				<width>4.0</width>
			</LineStyle>
		</Style>
		<Style id="branch_style28">
			<LineStyle>
				<color>ff110159</color>
				<width>4.0</width>
			</LineStyle>
		</Style>
		<Style id="branch_style28">
			<LineStyle>
				<color>ff110159</color>
				<width>4.0</width>
			</LineStyle>
		</Style>
		<Style id="branch_style28">
			<LineStyle>
				<color>ff110159</color>
				<width>4.0</width>
			</LineStyle>
		</Style>
		<Style id="branch_style28">
			<LineStyle>
				<color>ff110159</color>
				<width>4.0</width>
			</LineStyle>
		</Style>
		<Style id="branch_style28">
			<LineStyle>
				<color>ff110159</color>
				<width>4.0</width>
			</LineStyle>
		</Style>
		<Style id="branch_style28">
			<LineStyle>
				<color>ff110159</color>
				<width>4.0</width>
			</LineStyle>
		</Style>
		<Style id="branch_style28">
			<LineStyle>
				<color>ff110159</color>
				<width>4.0</width>
			</LineStyle>
		</Style>
		<Style id="branch_style28">
			<LineStyle>
				<color>ff110159</color>
				<width>4.0</width>
			</LineStyle>
		</Style>
		<Style id="branch_style28">
			<LineStyle>
				<color>ff110159</color>
				<width>4.0</width>
			</LineStyle>
		</Style>
		<Style id="branch_style28">
			<LineStyle>
				<color>ff110159</color>
				<width>4.0</width>
			</LineStyle>
		</Style>
		<Style id="branch_style28">
			<LineStyle>
				<color>ff110159</color>
				<width>4.0</width>
			</LineStyle>
		</Style>
		<Style id="branch_style28">
			<LineStyle>
				<color>ff110159</color>
				<width>4.0</width>
			</LineStyle>
		</Style>
		<Style id="branch_style28">
			<LineStyle>
				<color>ff110159</color>
				<width>4.0</width>
			</LineStyle>
		</Style>
		<Style id="branch_style28">
			<LineStyle>
				<color>ff110159</color>
				<width>4.0</width>
			</LineStyle>
		</Style>
		<Style id="branch_style28">
			<LineStyle>
				<color>ff110159</color>
				<width>4.0</width>
			</LineStyle>
		</Style>
		<Style id="branch_style28">
			<LineStyle>
				<color>ff110159</color>
				<width>4.0</width>
			</LineStyle>
		</Style>
		<Style id="branch_style28">
			<LineStyle>
				<color>ff110159</color>
				<width>4.0</width>
			</LineStyle>
		</Style>
		<Style id="branch_style28">
			<LineStyle>
				<color>ff110159</color>
				<width>4.0</width>
			</LineStyle>
		</Style>
		<Style id="branch_style28">
			<LineStyle>
				<color>ff110159</color>
				<width>4.0</width>
			</LineStyle>
		</Style>
		<Style id="branch_style28">
			<LineStyle>
				<color>ff110159</color>
				<width>4.0</width>
			</LineStyle>
		</Style>
		<Style id="branch_style28">
			<LineStyle>
				<color>ff110159</color>
				<width>4.0</width>
			</LineStyle>
		</Style>
		<Style id="branch_style28">
			<LineStyle>
				<color>ff110159</color>
				<width>4.0</width>
			</LineStyle>
		</Style>
		<Style id="branch_style28">
			<LineStyle>
				<color>ff110159</color>
				<width>4.0</width>
			</LineStyle>
		</Style>
		<Style id="branch_style28">
			<LineStyle>
				<color>ff110159</color>
				<width>4.0</width>
			</LineStyle>
		</Style>
		<Style id="branch_style28">
			<LineStyle>
				<color>ff110159</color>
				<width>4.0</width>
			</LineStyle>
		</Style>
		<Style id="branch_style28">
			<LineStyle>
				<color>ff110159</color>
				<width>4.0</width>
			</LineStyle>
		</Style>
		<Style id="branch_style28">
			<LineStyle>
				<color>ff110159</color>
				<width>4.0</width>
			</LineStyle>
		</Style>
		<Style id="branch_style28">
			<LineStyle>
				<color>ff110159</color>
				<width>4.0</width>
			</LineStyle>
		</Style>
		<Style id="branch_style28">
			<LineStyle>
				<color>ff110159</color>
				<width>4.0</width>
			</LineStyle>
		</Style>
		<Style id="branch_style28">
			<LineStyle>
				<color>ff110159</color>
				<width>4.0</width>
			</LineStyle>
		</Style>
		<Style id="branch_style28">
			<LineStyle>
				<color>ff110159</color>
				<width>4.0</width>
			</LineStyle>
		</Style>
		<Style id="branch_style28">
			<LineStyle>
				<color>ff110159</color>
				<width>4.0</width>
			</LineStyle>
		</Style>
		<Style id="branch_style28">
			<LineStyle>
				<color>ff110159</color>
				<width>4.0</width>
			</LineStyle>
		</Style>
		<Style id="branch_style28">
			<LineStyle>
				<color>ff110159</color>
				<width>4.0</width>
			</LineStyle>
		</Style>
		<Style id="branch_style28">
			<LineStyle>
				<color>ff110159</color>
				<width>4.0</width>
			</LineStyle>
		</Style>
		<Style id="branch_style28">
			<LineStyle>
				<color>ff110159</color>
				<width>4.0</width>
			</LineStyle>
		</Style>
		<Style id="branch_style28">
			<LineStyle>
				<color>ff110159</color>
				<width>4.0</width>
			</LineStyle>
		</Style>
		<Style id="branch_style28">
			<LineStyle>
				<color>ff110159</color>
				<width>4.0</width>
			</LineStyle>
		</Style>
		<Style id="branch_style28">
			<LineStyle>
				<color>ff110159</color>
				<width>4.0</width>
			</LineStyle>
		</Style>
		<Style id="branch_style28">
			<LineStyle>
				<color>ff110159</color>
				<width>4.0</width>
			</LineStyle>
		</Style>
		<Style id="branch_style28">
			<LineStyle>
				<color>ff110159</color>
				<width>4.0</width>
			</LineStyle>
		</Style>
		<Style id="branch_style28">
			<LineStyle>
				<color>ff110159</color>
				<width>4.0</width>
			</LineStyle>
		</Style>
		<Style id="branch_style28">
			<LineStyle>
				<color>ff110159</color>
				<width>4.0</width>
			</LineStyle>
		</Style>
		<Style id="branch_style28">
			<LineStyle>
				<color>ff110159</color>
				<width>4.0</width>
			</LineStyle>
		</Style>
		<Style id="branch_style29">
			<LineStyle>
				<color>ff0e0149</color>
				<width>4.0</width>
			</LineStyle>
		</Style>
		<Style id="branch_style29">
			<LineStyle>
				<color>ff0e0149</color>
				<width>4.0</width>
			</LineStyle>
		</Style>
		<Style id="branch_style29">
			<LineStyle>
				<color>ff0e0149</color>
				<width>4.0</width>
			</LineStyle>
		</Style>
		<Style id="branch_style29">
			<LineStyle>
				<color>ff0e0149</color>
				<width>4.0</width>
			</LineStyle>
		</Style>
		<Style id="branch_style29">
			<LineStyle>
				<color>ff0e0149</color>
				<width>4.0</width>
			</LineStyle>
		</Style>
		<Style id="branch_style29">
			<LineStyle>
				<color>ff0e0149</color>
				<width>4.0</width>
			</LineStyle>
		</Style>
		<Style id="branch_style29">
			<LineStyle>
				<color>ff0e0149</color>
				<width>4.0</width>
			</LineStyle>
		</Style>
		<Style id="branch_style29">
			<LineStyle>
				<color>ff0e0149</color>
				<width>4.0</width>
			</LineStyle>
		</Style>
		<Style id="branch_style29">
			<LineStyle>
				<color>ff0e0149</color>
				<width>4.0</width>
			</LineStyle>
		</Style>
		<Style id="branch_style29">
			<LineStyle>
				<color>ff0e0149</color>
				<width>4.0</width>
			</LineStyle>
		</Style>
		<Style id="branch_style29">
			<LineStyle>
				<color>ff0e0149</color>
				<width>4.0</width>
			</LineStyle>
		</Style>
		<Style id="branch_style29">
			<LineStyle>
				<color>ff0e0149</color>
				<width>4.0</width>
			</LineStyle>
		</Style>
		<Style id="branch_style29">
			<LineStyle>
				<color>ff0e0149</color>
				<width>4.0</width>
			</LineStyle>
		</Style>
		<Style id="branch_style29">
			<LineStyle>
				<color>ff0e0149</color>
				<width>4.0</width>
			</LineStyle>
		</Style>
		<Style id="branch_style29">
			<LineStyle>
				<color>ff0e0149</color>
				<width>4.0</width>
			</LineStyle>
		</Style>
		<Style id="branch_style29">
			<LineStyle>
				<color>ff0e0149</color>
				<width>4.0</width>
			</LineStyle>
		</Style>
		<Style id="branch_style29">
			<LineStyle>
				<color>ff0e0149</color>
				<width>4.0</width>
			</LineStyle>
		</Style>
		<Style id="branch_style29">
			<LineStyle>
				<color>ff0e0149</color>
				<width>4.0</width>
			</LineStyle>
		</Style>
		<Style id="branch_style29">
			<LineStyle>
				<color>ff0e0149</color>
				<width>4.0</width>
			</LineStyle>
		</Style>
		<Style id="branch_style29">
			<LineStyle>
				<color>ff0e0149</color>
				<width>4.0</width>
			</LineStyle>
		</Style>
		<Style id="branch_style29">
			<LineStyle>
				<color>ff0e0149</color>
				<width>4.0</width>
			</LineStyle>
		</Style>
		<Style id="branch_style29">
			<LineStyle>
				<color>ff0e0149</color>
				<width>4.0</width>
			</LineStyle>
		</Style>
		<Style id="branch_style29">
			<LineStyle>
				<color>ff0e0149</color>
				<width>4.0</width>
			</LineStyle>
		</Style>
		<Style id="branch_style29">
			<LineStyle>
				<color>ff0e0149</color>
				<width>4.0</width>
			</LineStyle>
		</Style>
		<Style id="branch_style29">
			<LineStyle>
				<color>ff0e0149</color>
				<width>4.0</width>
			</LineStyle>
		</Style>
		<Style id="branch_style29">
			<LineStyle>
				<color>ff0e0149</color>
				<width>4.0</width>
			</LineStyle>
		</Style>
		<Style id="branch_style29">
			<LineStyle>
				<color>ff0e0149</color>
				<width>4.0</width>
			</LineStyle>
		</Style>
		<Style id="branch_style29">
			<LineStyle>
				<color>ff0e0149</color>
				<width>4.0</width>
			</LineStyle>
		</Style>
		<Style id="branch_style29">
			<LineStyle>
				<color>ff0e0149</color>
				<width>4.0</width>
			</LineStyle>
		</Style>
		<Style id="branch_style29">
			<LineStyle>
				<color>ff0e0149</color>
				<width>4.0</width>
			</LineStyle>
		</Style>
		<Style id="branch_style29">
			<LineStyle>
				<color>ff0e0149</color>
				<width>4.0</width>
			</LineStyle>
		</Style>
		<Style id="branch_style29">
			<LineStyle>
				<color>ff0e0149</color>
				<width>4.0</width>
			</LineStyle>
		</Style>
		<Style id="branch_style29">
			<LineStyle>
				<color>ff0e0149</color>
				<width>4.0</width>
			</LineStyle>
		</Style>
		<Style id="branch_style29">
			<LineStyle>
				<color>ff0e0149</color>
				<width>4.0</width>
			</LineStyle>
		</Style>
		<Style id="branch_style29">
			<LineStyle>
				<color>ff0e0149</color>
				<width>4.0</width>
			</LineStyle>
		</Style>
		<Style id="branch_style29">
			<LineStyle>
				<color>ff0e0149</color>
				<width>4.0</width>
			</LineStyle>
		</Style>
		<Style id="branch_style29">
			<LineStyle>
				<color>ff0e0149</color>
				<width>4.0</width>
			</LineStyle>
		</Style>
		<Style id="branch_style29">
			<LineStyle>
				<color>ff0e0149</color>
				<width>4.0</width>
			</LineStyle>
		</Style>
		<Style id="branch_style29">
			<LineStyle>
				<color>ff0e0149</color>
				<width>4.0</width>
			</LineStyle>
		</Style>
		<Style id="branch_style29">
			<LineStyle>
				<color>ff0e0149</color>
				<width>4.0</width>
			</LineStyle>
		</Style>
		<Style id="branch_style29">
			<LineStyle>
				<color>ff0e0149</color>
				<width>4.0</width>
			</LineStyle>
		</Style>
		<Style id="branch_style29">
			<LineStyle>
				<color>ff0e0149</color>
				<width>4.0</width>
			</LineStyle>
		</Style>
		<Style id="branch_style29">
			<LineStyle>
				<color>ff0e0149</color>
				<width>4.0</width>
			</LineStyle>
		</Style>
		<Style id="branch_style29">
			<LineStyle>
				<color>ff0e0149</color>
				<width>4.0</width>
			</LineStyle>
		</Style>
		<Style id="branch_style29">
			<LineStyle>
				<color>ff0e0149</color>
				<width>4.0</width>
			</LineStyle>
		</Style>
		<Style id="branch_style29">
			<LineStyle>
				<color>ff0e0149</color>
				<width>4.0</width>
			</LineStyle>
		</Style>
		<Style id="branch_style29">
			<LineStyle>
				<color>ff0e0149</color>
				<width>4.0</width>
			</LineStyle>
		</Style>
		<Style id="branch_style29">
			<LineStyle>
				<color>ff0e0149</color>
				<width>4.0</width>
			</LineStyle>
		</Style>
		<Style id="branch_style29">
			<LineStyle>
				<color>ff0e0149</color>
				<width>4.0</width>
			</LineStyle>
		</Style>
		<Style id="branch_style29">
			<LineStyle>
				<color>ff0e0149</color>
				<width>4.0</width>
			</LineStyle>
		</Style>
		<Style id="branch_style29">
			<LineStyle>
				<color>ff0e0149</color>
				<width>4.0</width>
			</LineStyle>
		</Style>
		<Style id="branch_style29">
			<LineStyle>
				<color>ff0e0149</color>
				<width>4.0</width>
			</LineStyle>
		</Style>
		<Style id="branch_style29">
			<LineStyle>
				<color>ff0e0149</color>
				<width>4.0</width>
			</LineStyle>
		</Style>
		<Style id="branch_style29">
			<LineStyle>
				<color>ff0e0149</color>
				<width>4.0</width>
			</LineStyle>
		</Style>
		<Style id="branch_style29">
			<LineStyle>
				<color>ff0e0149</color>
				<width>4.0</width>
			</LineStyle>
		</Style>
		<Style id="branch_style29">
			<LineStyle>
				<color>ff0e0149</color>
				<width>4.0</width>
			</LineStyle>
		</Style>
		<Style id="branch_style29">
			<LineStyle>
				<color>ff0e0149</color>
				<width>4.0</width>
			</LineStyle>
		</Style>
		<Style id="branch_style29">
			<LineStyle>
				<color>ff0e0149</color>
				<width>4.0</width>
			</LineStyle>
		</Style>
		<Style id="branch_style29">
			<LineStyle>
				<color>ff0e0149</color>
				<width>4.0</width>
			</LineStyle>
		</Style>
		<Style id="branch_style29">
			<LineStyle>
				<color>ff0e0149</color>
				<width>4.0</width>
			</LineStyle>
		</Style>
		<Style id="branch_style29">
			<LineStyle>
				<color>ff0e0149</color>
				<width>4.0</width>
			</LineStyle>
		</Style>
		<Style id="branch_style29">
			<LineStyle>
				<color>ff0e0149</color>
				<width>4.0</width>
			</LineStyle>
		</Style>
		<Style id="branch_style29">
			<LineStyle>
				<color>ff0e0149</color>
				<width>4.0</width>
			</LineStyle>
		</Style>
		<Style id="branch_style29">
			<LineStyle>
				<color>ff0e0149</color>
				<width>4.0</width>
			</LineStyle>
		</Style>
		<Style id="branch_style29">
			<LineStyle>
				<color>ff0e0149</color>
				<width>4.0</width>
			</LineStyle>
		</Style>
		<Style id="branch_style29">
			<LineStyle>
				<color>ff0e0149</color>
				<width>4.0</width>
			</LineStyle>
		</Style>
		<Style id="branch_style29">
			<LineStyle>
				<color>ff0e0149</color>
				<width>4.0</width>
			</LineStyle>
		</Style>
		<Style id="branch_style29">
			<LineStyle>
				<color>ff0e0149</color>
				<width>4.0</width>
			</LineStyle>
		</Style>
		<Style id="branch_style29">
			<LineStyle>
				<color>ff0e0149</color>
				<width>4.0</width>
			</LineStyle>
		</Style>
		<Style id="branch_style29">
			<LineStyle>
				<color>ff0e0149</color>
				<width>4.0</width>
			</LineStyle>
		</Style>
		<Style id="branch_style29">
			<LineStyle>
				<color>ff0e0149</color>
				<width>4.0</width>
			</LineStyle>
		</Style>
		<Style id="branch_style29">
			<LineStyle>
				<color>ff0e0149</color>
				<width>4.0</width>
			</LineStyle>
		</Style>
		<Style id="branch_style29">
			<LineStyle>
				<color>ff0e0149</color>
				<width>4.0</width>
			</LineStyle>
		</Style>
		<Style id="branch_style29">
			<LineStyle>
				<color>ff0e0149</color>
				<width>4.0</width>
			</LineStyle>
		</Style>
		<Style id="branch_style29">
			<LineStyle>
				<color>ff0e0149</color>
				<width>4.0</width>
			</LineStyle>
		</Style>
		<Style id="branch_style29">
			<LineStyle>
				<color>ff0e0149</color>
				<width>4.0</width>
			</LineStyle>
		</Style>
		<Style id="branch_style29">
			<LineStyle>
				<color>ff0e0149</color>
				<width>4.0</width>
			</LineStyle>
		</Style>
		<Style id="branch_style29">
			<LineStyle>
				<color>ff0e0149</color>
				<width>4.0</width>
			</LineStyle>
		</Style>
		<Style id="branch_style29">
			<LineStyle>
				<color>ff0e0149</color>
				<width>4.0</width>
			</LineStyle>
		</Style>
		<Style id="branch_style29">
			<LineStyle>
				<color>ff0e0149</color>
				<width>4.0</width>
			</LineStyle>
		</Style>
		<Style id="branch_style29">
			<LineStyle>
				<color>ff0e0149</color>
				<width>4.0</width>
			</LineStyle>
		</Style>
		<Style id="branch_style29">
			<LineStyle>
				<color>ff0e0149</color>
				<width>4.0</width>
			</LineStyle>
		</Style>
		<Style id="branch_style29">
			<LineStyle>
				<color>ff0e0149</color>
				<width>4.0</width>
			</LineStyle>
		</Style>
		<Style id="branch_style29">
			<LineStyle>
				<color>ff0e0149</color>
				<width>4.0</width>
			</LineStyle>
		</Style>
		<Style id="branch_style29">
			<LineStyle>
				<color>ff0e0149</color>
				<width>4.0</width>
			</LineStyle>
		</Style>
		<Style id="branch_style29">
			<LineStyle>
				<color>ff0e0149</color>
				<width>4.0</width>
			</LineStyle>
		</Style>
		<Style id="branch_style29">
			<LineStyle>
				<color>ff0e0149</color>
				<width>4.0</width>
			</LineStyle>
		</Style>
		<Style id="branch_style29">
			<LineStyle>
				<color>ff0e0149</color>
				<width>4.0</width>
			</LineStyle>
		</Style>
		<Style id="branch_style29">
			<LineStyle>
				<color>ff0e0149</color>
				<width>4.0</width>
			</LineStyle>
		</Style>
		<Style id="branch_style29">
			<LineStyle>
				<color>ff0e0149</color>
				<width>4.0</width>
			</LineStyle>
		</Style>
		<Style id="branch_style29">
			<LineStyle>
				<color>ff0e0149</color>
				<width>4.0</width>
			</LineStyle>
		</Style>
		<Style id="branch_style29">
			<LineStyle>
				<color>ff0e0149</color>
				<width>4.0</width>
			</LineStyle>
		</Style>
		<Style id="branch_style29">
			<LineStyle>
				<color>ff0e0149</color>
				<width>4.0</width>
			</LineStyle>
		</Style>
		<Style id="branch_style29">
			<LineStyle>
				<color>ff0e0149</color>
				<width>4.0</width>
			</LineStyle>
		</Style>
		<Style id="branch_style29">
			<LineStyle>
				<color>ff0e0149</color>
				<width>4.0</width>
			</LineStyle>
		</Style>
		<Style id="branch_style29">
			<LineStyle>
				<color>ff0e0149</color>
				<width>4.0</width>
			</LineStyle>
		</Style>
		<Style id="branch_style29">
			<LineStyle>
				<color>ff0e0149</color>
				<width>4.0</width>
			</LineStyle>
		</Style>
		<Style id="branch_style29">
			<LineStyle>
				<color>ff0e0149</color>
				<width>4.0</width>
			</LineStyle>
		</Style>
		<Style id="branch_style29">
			<LineStyle>
				<color>ff0e0149</color>
				<width>4.0</width>
			</LineStyle>
		</Style>
		<Style id="branch_style29">
			<LineStyle>
				<color>ff0e0149</color>
				<width>4.0</width>
			</LineStyle>
		</Style>
		<Style id="branch_style30">
			<LineStyle>
				<color>ff12015d</color>
				<width>4.0</width>
			</LineStyle>
		</Style>
		<Style id="branch_style30">
			<LineStyle>
				<color>ff12015d</color>
				<width>4.0</width>
			</LineStyle>
		</Style>
		<Style id="branch_style30">
			<LineStyle>
				<color>ff12015d</color>
				<width>4.0</width>
			</LineStyle>
		</Style>
		<Style id="branch_style30">
			<LineStyle>
				<color>ff12015d</color>
				<width>4.0</width>
			</LineStyle>
		</Style>
		<Style id="branch_style30">
			<LineStyle>
				<color>ff12015d</color>
				<width>4.0</width>
			</LineStyle>
		</Style>
		<Style id="branch_style30">
			<LineStyle>
				<color>ff12015d</color>
				<width>4.0</width>
			</LineStyle>
		</Style>
		<Style id="branch_style30">
			<LineStyle>
				<color>ff12015d</color>
				<width>4.0</width>
			</LineStyle>
		</Style>
		<Style id="branch_style30">
			<LineStyle>
				<color>ff12015d</color>
				<width>4.0</width>
			</LineStyle>
		</Style>
		<Style id="branch_style30">
			<LineStyle>
				<color>ff12015d</color>
				<width>4.0</width>
			</LineStyle>
		</Style>
		<Style id="branch_style30">
			<LineStyle>
				<color>ff12015d</color>
				<width>4.0</width>
			</LineStyle>
		</Style>
		<Style id="branch_style30">
			<LineStyle>
				<color>ff12015d</color>
				<width>4.0</width>
			</LineStyle>
		</Style>
		<Style id="branch_style30">
			<LineStyle>
				<color>ff12015d</color>
				<width>4.0</width>
			</LineStyle>
		</Style>
		<Style id="branch_style30">
			<LineStyle>
				<color>ff12015d</color>
				<width>4.0</width>
			</LineStyle>
		</Style>
		<Style id="branch_style30">
			<LineStyle>
				<color>ff12015d</color>
				<width>4.0</width>
			</LineStyle>
		</Style>
		<Style id="branch_style30">
			<LineStyle>
				<color>ff12015d</color>
				<width>4.0</width>
			</LineStyle>
		</Style>
		<Style id="branch_style30">
			<LineStyle>
				<color>ff12015d</color>
				<width>4.0</width>
			</LineStyle>
		</Style>
		<Style id="branch_style30">
			<LineStyle>
				<color>ff12015d</color>
				<width>4.0</width>
			</LineStyle>
		</Style>
		<Style id="branch_style30">
			<LineStyle>
				<color>ff12015d</color>
				<width>4.0</width>
			</LineStyle>
		</Style>
		<Style id="branch_style30">
			<LineStyle>
				<color>ff12015d</color>
				<width>4.0</width>
			</LineStyle>
		</Style>
		<Style id="branch_style30">
			<LineStyle>
				<color>ff12015d</color>
				<width>4.0</width>
			</LineStyle>
		</Style>
		<Style id="branch_style30">
			<LineStyle>
				<color>ff12015d</color>
				<width>4.0</width>
			</LineStyle>
		</Style>
		<Style id="branch_style30">
			<LineStyle>
				<color>ff12015d</color>
				<width>4.0</width>
			</LineStyle>
		</Style>
		<Style id="branch_style30">
			<LineStyle>
				<color>ff12015d</color>
				<width>4.0</width>
			</LineStyle>
		</Style>
		<Style id="branch_style30">
			<LineStyle>
				<color>ff12015d</color>
				<width>4.0</width>
			</LineStyle>
		</Style>
		<Style id="branch_style30">
			<LineStyle>
				<color>ff12015d</color>
				<width>4.0</width>
			</LineStyle>
		</Style>
		<Style id="branch_style30">
			<LineStyle>
				<color>ff12015d</color>
				<width>4.0</width>
			</LineStyle>
		</Style>
		<Style id="branch_style30">
			<LineStyle>
				<color>ff12015d</color>
				<width>4.0</width>
			</LineStyle>
		</Style>
		<Style id="branch_style30">
			<LineStyle>
				<color>ff12015d</color>
				<width>4.0</width>
			</LineStyle>
		</Style>
		<Style id="branch_style30">
			<LineStyle>
				<color>ff12015d</color>
				<width>4.0</width>
			</LineStyle>
		</Style>
		<Style id="branch_style30">
			<LineStyle>
				<color>ff12015d</color>
				<width>4.0</width>
			</LineStyle>
		</Style>
		<Style id="branch_style30">
			<LineStyle>
				<color>ff12015d</color>
				<width>4.0</width>
			</LineStyle>
		</Style>
		<Style id="branch_style30">
			<LineStyle>
				<color>ff12015d</color>
				<width>4.0</width>
			</LineStyle>
		</Style>
		<Style id="branch_style30">
			<LineStyle>
				<color>ff12015d</color>
				<width>4.0</width>
			</LineStyle>
		</Style>
		<Style id="branch_style30">
			<LineStyle>
				<color>ff12015d</color>
				<width>4.0</width>
			</LineStyle>
		</Style>
		<Style id="branch_style30">
			<LineStyle>
				<color>ff12015d</color>
				<width>4.0</width>
			</LineStyle>
		</Style>
		<Style id="branch_style30">
			<LineStyle>
				<color>ff12015d</color>
				<width>4.0</width>
			</LineStyle>
		</Style>
		<Style id="branch_style30">
			<LineStyle>
				<color>ff12015d</color>
				<width>4.0</width>
			</LineStyle>
		</Style>
		<Style id="branch_style30">
			<LineStyle>
				<color>ff12015d</color>
				<width>4.0</width>
			</LineStyle>
		</Style>
		<Style id="branch_style30">
			<LineStyle>
				<color>ff12015d</color>
				<width>4.0</width>
			</LineStyle>
		</Style>
		<Style id="branch_style30">
			<LineStyle>
				<color>ff12015d</color>
				<width>4.0</width>
			</LineStyle>
		</Style>
		<Style id="branch_style30">
			<LineStyle>
				<color>ff12015d</color>
				<width>4.0</width>
			</LineStyle>
		</Style>
		<Style id="branch_style30">
			<LineStyle>
				<color>ff12015d</color>
				<width>4.0</width>
			</LineStyle>
		</Style>
		<Style id="branch_style30">
			<LineStyle>
				<color>ff12015d</color>
				<width>4.0</width>
			</LineStyle>
		</Style>
		<Style id="branch_style30">
			<LineStyle>
				<color>ff12015d</color>
				<width>4.0</width>
			</LineStyle>
		</Style>
		<Style id="branch_style30">
			<LineStyle>
				<color>ff12015d</color>
				<width>4.0</width>
			</LineStyle>
		</Style>
		<Style id="branch_style30">
			<LineStyle>
				<color>ff12015d</color>
				<width>4.0</width>
			</LineStyle>
		</Style>
		<Style id="branch_style30">
			<LineStyle>
				<color>ff12015d</color>
				<width>4.0</width>
			</LineStyle>
		</Style>
		<Style id="branch_style30">
			<LineStyle>
				<color>ff12015d</color>
				<width>4.0</width>
			</LineStyle>
		</Style>
		<Style id="branch_style30">
			<LineStyle>
				<color>ff12015d</color>
				<width>4.0</width>
			</LineStyle>
		</Style>
		<Style id="branch_style30">
			<LineStyle>
				<color>ff12015d</color>
				<width>4.0</width>
			</LineStyle>
		</Style>
		<Style id="branch_style30">
			<LineStyle>
				<color>ff12015d</color>
				<width>4.0</width>
			</LineStyle>
		</Style>
		<Style id="branch_style30">
			<LineStyle>
				<color>ff12015d</color>
				<width>4.0</width>
			</LineStyle>
		</Style>
		<Style id="branch_style30">
			<LineStyle>
				<color>ff12015d</color>
				<width>4.0</width>
			</LineStyle>
		</Style>
		<Style id="branch_style30">
			<LineStyle>
				<color>ff12015d</color>
				<width>4.0</width>
			</LineStyle>
		</Style>
		<Style id="branch_style30">
			<LineStyle>
				<color>ff12015d</color>
				<width>4.0</width>
			</LineStyle>
		</Style>
		<Style id="branch_style30">
			<LineStyle>
				<color>ff12015d</color>
				<width>4.0</width>
			</LineStyle>
		</Style>
		<Style id="branch_style30">
			<LineStyle>
				<color>ff12015d</color>
				<width>4.0</width>
			</LineStyle>
		</Style>
		<Style id="branch_style30">
			<LineStyle>
				<color>ff12015d</color>
				<width>4.0</width>
			</LineStyle>
		</Style>
		<Style id="branch_style30">
			<LineStyle>
				<color>ff12015d</color>
				<width>4.0</width>
			</LineStyle>
		</Style>
		<Style id="branch_style30">
			<LineStyle>
				<color>ff12015d</color>
				<width>4.0</width>
			</LineStyle>
		</Style>
		<Style id="branch_style30">
			<LineStyle>
				<color>ff12015d</color>
				<width>4.0</width>
			</LineStyle>
		</Style>
		<Style id="branch_style30">
			<LineStyle>
				<color>ff12015d</color>
				<width>4.0</width>
			</LineStyle>
		</Style>
		<Style id="branch_style30">
			<LineStyle>
				<color>ff12015d</color>
				<width>4.0</width>
			</LineStyle>
		</Style>
		<Style id="branch_style30">
			<LineStyle>
				<color>ff12015d</color>
				<width>4.0</width>
			</LineStyle>
		</Style>
		<Style id="branch_style30">
			<LineStyle>
				<color>ff12015d</color>
				<width>4.0</width>
			</LineStyle>
		</Style>
		<Style id="branch_style30">
			<LineStyle>
				<color>ff12015d</color>
				<width>4.0</width>
			</LineStyle>
		</Style>
		<Style id="branch_style30">
			<LineStyle>
				<color>ff12015d</color>
				<width>4.0</width>
			</LineStyle>
		</Style>
		<Style id="branch_style30">
			<LineStyle>
				<color>ff12015d</color>
				<width>4.0</width>
			</LineStyle>
		</Style>
		<Style id="branch_style30">
			<LineStyle>
				<color>ff12015d</color>
				<width>4.0</width>
			</LineStyle>
		</Style>
		<Style id="branch_style30">
			<LineStyle>
				<color>ff12015d</color>
				<width>4.0</width>
			</LineStyle>
		</Style>
		<Style id="branch_style30">
			<LineStyle>
				<color>ff12015d</color>
				<width>4.0</width>
			</LineStyle>
		</Style>
		<Style id="branch_style30">
			<LineStyle>
				<color>ff12015d</color>
				<width>4.0</width>
			</LineStyle>
		</Style>
		<Style id="branch_style30">
			<LineStyle>
				<color>ff12015d</color>
				<width>4.0</width>
			</LineStyle>
		</Style>
		<Style id="branch_style30">
			<LineStyle>
				<color>ff12015d</color>
				<width>4.0</width>
			</LineStyle>
		</Style>
		<Style id="branch_style30">
			<LineStyle>
				<color>ff12015d</color>
				<width>4.0</width>
			</LineStyle>
		</Style>
		<Style id="branch_style30">
			<LineStyle>
				<color>ff12015d</color>
				<width>4.0</width>
			</LineStyle>
		</Style>
		<Style id="branch_style30">
			<LineStyle>
				<color>ff12015d</color>
				<width>4.0</width>
			</LineStyle>
		</Style>
		<Style id="branch_style30">
			<LineStyle>
				<color>ff12015d</color>
				<width>4.0</width>
			</LineStyle>
		</Style>
		<Style id="branch_style30">
			<LineStyle>
				<color>ff12015d</color>
				<width>4.0</width>
			</LineStyle>
		</Style>
		<Style id="branch_style30">
			<LineStyle>
				<color>ff12015d</color>
				<width>4.0</width>
			</LineStyle>
		</Style>
		<Style id="branch_style30">
			<LineStyle>
				<color>ff12015d</color>
				<width>4.0</width>
			</LineStyle>
		</Style>
		<Style id="branch_style30">
			<LineStyle>
				<color>ff12015d</color>
				<width>4.0</width>
			</LineStyle>
		</Style>
		<Style id="branch_style30">
			<LineStyle>
				<color>ff12015d</color>
				<width>4.0</width>
			</LineStyle>
		</Style>
		<Style id="branch_style30">
			<LineStyle>
				<color>ff12015d</color>
				<width>4.0</width>
			</LineStyle>
		</Style>
		<Style id="branch_style30">
			<LineStyle>
				<color>ff12015d</color>
				<width>4.0</width>
			</LineStyle>
		</Style>
		<Style id="branch_style30">
			<LineStyle>
				<color>ff12015d</color>
				<width>4.0</width>
			</LineStyle>
		</Style>
		<Style id="branch_style30">
			<LineStyle>
				<color>ff12015d</color>
				<width>4.0</width>
			</LineStyle>
		</Style>
		<Style id="branch_style30">
			<LineStyle>
				<color>ff12015d</color>
				<width>4.0</width>
			</LineStyle>
		</Style>
		<Style id="branch_style30">
			<LineStyle>
				<color>ff12015d</color>
				<width>4.0</width>
			</LineStyle>
		</Style>
		<Style id="branch_style30">
			<LineStyle>
				<color>ff12015d</color>
				<width>4.0</width>
			</LineStyle>
		</Style>
		<Style id="branch_style30">
			<LineStyle>
				<color>ff12015d</color>
				<width>4.0</width>
			</LineStyle>
		</Style>
		<Style id="branch_style30">
			<LineStyle>
				<color>ff12015d</color>
				<width>4.0</width>
			</LineStyle>
		</Style>
		<Style id="branch_style30">
			<LineStyle>
				<color>ff12015d</color>
				<width>4.0</width>
			</LineStyle>
		</Style>
		<Style id="branch_style30">
			<LineStyle>
				<color>ff12015d</color>
				<width>4.0</width>
			</LineStyle>
		</Style>
		<Style id="branch_style30">
			<LineStyle>
				<color>ff12015d</color>
				<width>4.0</width>
			</LineStyle>
		</Style>
		<Style id="branch_style30">
			<LineStyle>
				<color>ff12015d</color>
				<width>4.0</width>
			</LineStyle>
		</Style>
		<Style id="branch_style30">
			<LineStyle>
				<color>ff12015d</color>
				<width>4.0</width>
			</LineStyle>
		</Style>
		<Style id="branch_style30">
			<LineStyle>
				<color>ff12015d</color>
				<width>4.0</width>
			</LineStyle>
		</Style>
		<Style id="branch_style30">
			<LineStyle>
				<color>ff12015d</color>
				<width>4.0</width>
			</LineStyle>
		</Style>
		<Style id="branch_style30">
			<LineStyle>
				<color>ff12015d</color>
				<width>4.0</width>
			</LineStyle>
		</Style>
		<Style id="branch_style31">
			<LineStyle>
				<color>ff0b0139</color>
				<width>4.0</width>
			</LineStyle>
		</Style>
		<Style id="branch_style31">
			<LineStyle>
				<color>ff0b0139</color>
				<width>4.0</width>
			</LineStyle>
		</Style>
		<Style id="branch_style31">
			<LineStyle>
				<color>ff0b0139</color>
				<width>4.0</width>
			</LineStyle>
		</Style>
		<Style id="branch_style31">
			<LineStyle>
				<color>ff0b0139</color>
				<width>4.0</width>
			</LineStyle>
		</Style>
		<Style id="branch_style31">
			<LineStyle>
				<color>ff0b0139</color>
				<width>4.0</width>
			</LineStyle>
		</Style>
		<Style id="branch_style31">
			<LineStyle>
				<color>ff0b0139</color>
				<width>4.0</width>
			</LineStyle>
		</Style>
		<Style id="branch_style31">
			<LineStyle>
				<color>ff0b0139</color>
				<width>4.0</width>
			</LineStyle>
		</Style>
		<Style id="branch_style31">
			<LineStyle>
				<color>ff0b0139</color>
				<width>4.0</width>
			</LineStyle>
		</Style>
		<Style id="branch_style31">
			<LineStyle>
				<color>ff0b0139</color>
				<width>4.0</width>
			</LineStyle>
		</Style>
		<Style id="branch_style31">
			<LineStyle>
				<color>ff0b0139</color>
				<width>4.0</width>
			</LineStyle>
		</Style>
		<Style id="branch_style31">
			<LineStyle>
				<color>ff0b0139</color>
				<width>4.0</width>
			</LineStyle>
		</Style>
		<Style id="branch_style31">
			<LineStyle>
				<color>ff0b0139</color>
				<width>4.0</width>
			</LineStyle>
		</Style>
		<Style id="branch_style31">
			<LineStyle>
				<color>ff0b0139</color>
				<width>4.0</width>
			</LineStyle>
		</Style>
		<Style id="branch_style31">
			<LineStyle>
				<color>ff0b0139</color>
				<width>4.0</width>
			</LineStyle>
		</Style>
		<Style id="branch_style31">
			<LineStyle>
				<color>ff0b0139</color>
				<width>4.0</width>
			</LineStyle>
		</Style>
		<Style id="branch_style31">
			<LineStyle>
				<color>ff0b0139</color>
				<width>4.0</width>
			</LineStyle>
		</Style>
		<Style id="branch_style31">
			<LineStyle>
				<color>ff0b0139</color>
				<width>4.0</width>
			</LineStyle>
		</Style>
		<Style id="branch_style31">
			<LineStyle>
				<color>ff0b0139</color>
				<width>4.0</width>
			</LineStyle>
		</Style>
		<Style id="branch_style31">
			<LineStyle>
				<color>ff0b0139</color>
				<width>4.0</width>
			</LineStyle>
		</Style>
		<Style id="branch_style31">
			<LineStyle>
				<color>ff0b0139</color>
				<width>4.0</width>
			</LineStyle>
		</Style>
		<Style id="branch_style31">
			<LineStyle>
				<color>ff0b0139</color>
				<width>4.0</width>
			</LineStyle>
		</Style>
		<Style id="branch_style31">
			<LineStyle>
				<color>ff0b0139</color>
				<width>4.0</width>
			</LineStyle>
		</Style>
		<Style id="branch_style31">
			<LineStyle>
				<color>ff0b0139</color>
				<width>4.0</width>
			</LineStyle>
		</Style>
		<Style id="branch_style31">
			<LineStyle>
				<color>ff0b0139</color>
				<width>4.0</width>
			</LineStyle>
		</Style>
		<Style id="branch_style31">
			<LineStyle>
				<color>ff0b0139</color>
				<width>4.0</width>
			</LineStyle>
		</Style>
		<Style id="branch_style31">
			<LineStyle>
				<color>ff0b0139</color>
				<width>4.0</width>
			</LineStyle>
		</Style>
		<Style id="branch_style31">
			<LineStyle>
				<color>ff0b0139</color>
				<width>4.0</width>
			</LineStyle>
		</Style>
		<Style id="branch_style31">
			<LineStyle>
				<color>ff0b0139</color>
				<width>4.0</width>
			</LineStyle>
		</Style>
		<Style id="branch_style31">
			<LineStyle>
				<color>ff0b0139</color>
				<width>4.0</width>
			</LineStyle>
		</Style>
		<Style id="branch_style31">
			<LineStyle>
				<color>ff0b0139</color>
				<width>4.0</width>
			</LineStyle>
		</Style>
		<Style id="branch_style31">
			<LineStyle>
				<color>ff0b0139</color>
				<width>4.0</width>
			</LineStyle>
		</Style>
		<Style id="branch_style31">
			<LineStyle>
				<color>ff0b0139</color>
				<width>4.0</width>
			</LineStyle>
		</Style>
		<Style id="branch_style31">
			<LineStyle>
				<color>ff0b0139</color>
				<width>4.0</width>
			</LineStyle>
		</Style>
		<Style id="branch_style31">
			<LineStyle>
				<color>ff0b0139</color>
				<width>4.0</width>
			</LineStyle>
		</Style>
		<Style id="branch_style31">
			<LineStyle>
				<color>ff0b0139</color>
				<width>4.0</width>
			</LineStyle>
		</Style>
		<Style id="branch_style31">
			<LineStyle>
				<color>ff0b0139</color>
				<width>4.0</width>
			</LineStyle>
		</Style>
		<Style id="branch_style31">
			<LineStyle>
				<color>ff0b0139</color>
				<width>4.0</width>
			</LineStyle>
		</Style>
		<Style id="branch_style31">
			<LineStyle>
				<color>ff0b0139</color>
				<width>4.0</width>
			</LineStyle>
		</Style>
		<Style id="branch_style31">
			<LineStyle>
				<color>ff0b0139</color>
				<width>4.0</width>
			</LineStyle>
		</Style>
		<Style id="branch_style31">
			<LineStyle>
				<color>ff0b0139</color>
				<width>4.0</width>
			</LineStyle>
		</Style>
		<Style id="branch_style31">
			<LineStyle>
				<color>ff0b0139</color>
				<width>4.0</width>
			</LineStyle>
		</Style>
		<Style id="branch_style31">
			<LineStyle>
				<color>ff0b0139</color>
				<width>4.0</width>
			</LineStyle>
		</Style>
		<Style id="branch_style31">
			<LineStyle>
				<color>ff0b0139</color>
				<width>4.0</width>
			</LineStyle>
		</Style>
		<Style id="branch_style31">
			<LineStyle>
				<color>ff0b0139</color>
				<width>4.0</width>
			</LineStyle>
		</Style>
		<Style id="branch_style31">
			<LineStyle>
				<color>ff0b0139</color>
				<width>4.0</width>
			</LineStyle>
		</Style>
		<Style id="branch_style31">
			<LineStyle>
				<color>ff0b0139</color>
				<width>4.0</width>
			</LineStyle>
		</Style>
		<Style id="branch_style31">
			<LineStyle>
				<color>ff0b0139</color>
				<width>4.0</width>
			</LineStyle>
		</Style>
		<Style id="branch_style31">
			<LineStyle>
				<color>ff0b0139</color>
				<width>4.0</width>
			</LineStyle>
		</Style>
		<Style id="branch_style31">
			<LineStyle>
				<color>ff0b0139</color>
				<width>4.0</width>
			</LineStyle>
		</Style>
		<Style id="branch_style31">
			<LineStyle>
				<color>ff0b0139</color>
				<width>4.0</width>
			</LineStyle>
		</Style>
		<Style id="branch_style31">
			<LineStyle>
				<color>ff0b0139</color>
				<width>4.0</width>
			</LineStyle>
		</Style>
		<Style id="branch_style31">
			<LineStyle>
				<color>ff0b0139</color>
				<width>4.0</width>
			</LineStyle>
		</Style>
		<Style id="branch_style31">
			<LineStyle>
				<color>ff0b0139</color>
				<width>4.0</width>
			</LineStyle>
		</Style>
		<Style id="branch_style31">
			<LineStyle>
				<color>ff0b0139</color>
				<width>4.0</width>
			</LineStyle>
		</Style>
		<Style id="branch_style31">
			<LineStyle>
				<color>ff0b0139</color>
				<width>4.0</width>
			</LineStyle>
		</Style>
		<Style id="branch_style31">
			<LineStyle>
				<color>ff0b0139</color>
				<width>4.0</width>
			</LineStyle>
		</Style>
		<Style id="branch_style31">
			<LineStyle>
				<color>ff0b0139</color>
				<width>4.0</width>
			</LineStyle>
		</Style>
		<Style id="branch_style31">
			<LineStyle>
				<color>ff0b0139</color>
				<width>4.0</width>
			</LineStyle>
		</Style>
		<Style id="branch_style31">
			<LineStyle>
				<color>ff0b0139</color>
				<width>4.0</width>
			</LineStyle>
		</Style>
		<Style id="branch_style31">
			<LineStyle>
				<color>ff0b0139</color>
				<width>4.0</width>
			</LineStyle>
		</Style>
		<Style id="branch_style31">
			<LineStyle>
				<color>ff0b0139</color>
				<width>4.0</width>
			</LineStyle>
		</Style>
		<Style id="branch_style31">
			<LineStyle>
				<color>ff0b0139</color>
				<width>4.0</width>
			</LineStyle>
		</Style>
		<Style id="branch_style31">
			<LineStyle>
				<color>ff0b0139</color>
				<width>4.0</width>
			</LineStyle>
		</Style>
		<Style id="branch_style31">
			<LineStyle>
				<color>ff0b0139</color>
				<width>4.0</width>
			</LineStyle>
		</Style>
		<Style id="branch_style31">
			<LineStyle>
				<color>ff0b0139</color>
				<width>4.0</width>
			</LineStyle>
		</Style>
		<Style id="branch_style31">
			<LineStyle>
				<color>ff0b0139</color>
				<width>4.0</width>
			</LineStyle>
		</Style>
		<Style id="branch_style31">
			<LineStyle>
				<color>ff0b0139</color>
				<width>4.0</width>
			</LineStyle>
		</Style>
		<Style id="branch_style31">
			<LineStyle>
				<color>ff0b0139</color>
				<width>4.0</width>
			</LineStyle>
		</Style>
		<Style id="branch_style31">
			<LineStyle>
				<color>ff0b0139</color>
				<width>4.0</width>
			</LineStyle>
		</Style>
		<Style id="branch_style31">
			<LineStyle>
				<color>ff0b0139</color>
				<width>4.0</width>
			</LineStyle>
		</Style>
		<Style id="branch_style31">
			<LineStyle>
				<color>ff0b0139</color>
				<width>4.0</width>
			</LineStyle>
		</Style>
		<Style id="branch_style31">
			<LineStyle>
				<color>ff0b0139</color>
				<width>4.0</width>
			</LineStyle>
		</Style>
		<Style id="branch_style31">
			<LineStyle>
				<color>ff0b0139</color>
				<width>4.0</width>
			</LineStyle>
		</Style>
		<Style id="branch_style31">
			<LineStyle>
				<color>ff0b0139</color>
				<width>4.0</width>
			</LineStyle>
		</Style>
		<Style id="branch_style31">
			<LineStyle>
				<color>ff0b0139</color>
				<width>4.0</width>
			</LineStyle>
		</Style>
		<Style id="branch_style31">
			<LineStyle>
				<color>ff0b0139</color>
				<width>4.0</width>
			</LineStyle>
		</Style>
		<Style id="branch_style31">
			<LineStyle>
				<color>ff0b0139</color>
				<width>4.0</width>
			</LineStyle>
		</Style>
		<Style id="branch_style31">
			<LineStyle>
				<color>ff0b0139</color>
				<width>4.0</width>
			</LineStyle>
		</Style>
		<Style id="branch_style31">
			<LineStyle>
				<color>ff0b0139</color>
				<width>4.0</width>
			</LineStyle>
		</Style>
		<Style id="branch_style31">
			<LineStyle>
				<color>ff0b0139</color>
				<width>4.0</width>
			</LineStyle>
		</Style>
		<Style id="branch_style31">
			<LineStyle>
				<color>ff0b0139</color>
				<width>4.0</width>
			</LineStyle>
		</Style>
		<Style id="branch_style31">
			<LineStyle>
				<color>ff0b0139</color>
				<width>4.0</width>
			</LineStyle>
		</Style>
		<Style id="branch_style31">
			<LineStyle>
				<color>ff0b0139</color>
				<width>4.0</width>
			</LineStyle>
		</Style>
		<Style id="branch_style31">
			<LineStyle>
				<color>ff0b0139</color>
				<width>4.0</width>
			</LineStyle>
		</Style>
		<Style id="branch_style31">
			<LineStyle>
				<color>ff0b0139</color>
				<width>4.0</width>
			</LineStyle>
		</Style>
		<Style id="branch_style31">
			<LineStyle>
				<color>ff0b0139</color>
				<width>4.0</width>
			</LineStyle>
		</Style>
		<Style id="branch_style31">
			<LineStyle>
				<color>ff0b0139</color>
				<width>4.0</width>
			</LineStyle>
		</Style>
		<Style id="branch_style31">
			<LineStyle>
				<color>ff0b0139</color>
				<width>4.0</width>
			</LineStyle>
		</Style>
		<Style id="branch_style31">
			<LineStyle>
				<color>ff0b0139</color>
				<width>4.0</width>
			</LineStyle>
		</Style>
		<Style id="branch_style31">
			<LineStyle>
				<color>ff0b0139</color>
				<width>4.0</width>
			</LineStyle>
		</Style>
		<Style id="branch_style31">
			<LineStyle>
				<color>ff0b0139</color>
				<width>4.0</width>
			</LineStyle>
		</Style>
		<Style id="branch_style31">
			<LineStyle>
				<color>ff0b0139</color>
				<width>4.0</width>
			</LineStyle>
		</Style>
		<Style id="branch_style31">
			<LineStyle>
				<color>ff0b0139</color>
				<width>4.0</width>
			</LineStyle>
		</Style>
		<Style id="branch_style31">
			<LineStyle>
				<color>ff0b0139</color>
				<width>4.0</width>
			</LineStyle>
		</Style>
		<Style id="branch_style31">
			<LineStyle>
				<color>ff0b0139</color>
				<width>4.0</width>
			</LineStyle>
		</Style>
		<Style id="branch_style31">
			<LineStyle>
				<color>ff0b0139</color>
				<width>4.0</width>
			</LineStyle>
		</Style>
		<Style id="branch_style31">
			<LineStyle>
				<color>ff0b0139</color>
				<width>4.0</width>
			</LineStyle>
		</Style>
		<Style id="branch_style31">
			<LineStyle>
				<color>ff0b0139</color>
				<width>4.0</width>
			</LineStyle>
		</Style>
		<Style id="branch_style31">
			<LineStyle>
				<color>ff0b0139</color>
				<width>4.0</width>
			</LineStyle>
		</Style>
		<Style id="branch_style31">
			<LineStyle>
				<color>ff0b0139</color>
				<width>4.0</width>
			</LineStyle>
		</Style>
		<Style id="branch_style32">
			<LineStyle>
				<color>ff12015d</color>
				<width>4.0</width>
			</LineStyle>
		</Style>
		<Style id="branch_style32">
			<LineStyle>
				<color>ff12015d</color>
				<width>4.0</width>
			</LineStyle>
		</Style>
		<Style id="branch_style32">
			<LineStyle>
				<color>ff12015d</color>
				<width>4.0</width>
			</LineStyle>
		</Style>
		<Style id="branch_style32">
			<LineStyle>
				<color>ff12015d</color>
				<width>4.0</width>
			</LineStyle>
		</Style>
		<Style id="branch_style32">
			<LineStyle>
				<color>ff12015d</color>
				<width>4.0</width>
			</LineStyle>
		</Style>
		<Style id="branch_style32">
			<LineStyle>
				<color>ff12015d</color>
				<width>4.0</width>
			</LineStyle>
		</Style>
		<Style id="branch_style32">
			<LineStyle>
				<color>ff12015d</color>
				<width>4.0</width>
			</LineStyle>
		</Style>
		<Style id="branch_style32">
			<LineStyle>
				<color>ff12015d</color>
				<width>4.0</width>
			</LineStyle>
		</Style>
		<Style id="branch_style32">
			<LineStyle>
				<color>ff12015d</color>
				<width>4.0</width>
			</LineStyle>
		</Style>
		<Style id="branch_style32">
			<LineStyle>
				<color>ff12015d</color>
				<width>4.0</width>
			</LineStyle>
		</Style>
		<Style id="branch_style32">
			<LineStyle>
				<color>ff12015d</color>
				<width>4.0</width>
			</LineStyle>
		</Style>
		<Style id="branch_style32">
			<LineStyle>
				<color>ff12015d</color>
				<width>4.0</width>
			</LineStyle>
		</Style>
		<Style id="branch_style32">
			<LineStyle>
				<color>ff12015d</color>
				<width>4.0</width>
			</LineStyle>
		</Style>
		<Style id="branch_style32">
			<LineStyle>
				<color>ff12015d</color>
				<width>4.0</width>
			</LineStyle>
		</Style>
		<Style id="branch_style32">
			<LineStyle>
				<color>ff12015d</color>
				<width>4.0</width>
			</LineStyle>
		</Style>
		<Style id="branch_style32">
			<LineStyle>
				<color>ff12015d</color>
				<width>4.0</width>
			</LineStyle>
		</Style>
		<Style id="branch_style32">
			<LineStyle>
				<color>ff12015d</color>
				<width>4.0</width>
			</LineStyle>
		</Style>
		<Style id="branch_style32">
			<LineStyle>
				<color>ff12015d</color>
				<width>4.0</width>
			</LineStyle>
		</Style>
		<Style id="branch_style32">
			<LineStyle>
				<color>ff12015d</color>
				<width>4.0</width>
			</LineStyle>
		</Style>
		<Style id="branch_style32">
			<LineStyle>
				<color>ff12015d</color>
				<width>4.0</width>
			</LineStyle>
		</Style>
		<Style id="branch_style32">
			<LineStyle>
				<color>ff12015d</color>
				<width>4.0</width>
			</LineStyle>
		</Style>
		<Style id="branch_style32">
			<LineStyle>
				<color>ff12015d</color>
				<width>4.0</width>
			</LineStyle>
		</Style>
		<Style id="branch_style32">
			<LineStyle>
				<color>ff12015d</color>
				<width>4.0</width>
			</LineStyle>
		</Style>
		<Style id="branch_style32">
			<LineStyle>
				<color>ff12015d</color>
				<width>4.0</width>
			</LineStyle>
		</Style>
		<Style id="branch_style32">
			<LineStyle>
				<color>ff12015d</color>
				<width>4.0</width>
			</LineStyle>
		</Style>
		<Style id="branch_style32">
			<LineStyle>
				<color>ff12015d</color>
				<width>4.0</width>
			</LineStyle>
		</Style>
		<Style id="branch_style32">
			<LineStyle>
				<color>ff12015d</color>
				<width>4.0</width>
			</LineStyle>
		</Style>
		<Style id="branch_style32">
			<LineStyle>
				<color>ff12015d</color>
				<width>4.0</width>
			</LineStyle>
		</Style>
		<Style id="branch_style32">
			<LineStyle>
				<color>ff12015d</color>
				<width>4.0</width>
			</LineStyle>
		</Style>
		<Style id="branch_style32">
			<LineStyle>
				<color>ff12015d</color>
				<width>4.0</width>
			</LineStyle>
		</Style>
		<Style id="branch_style32">
			<LineStyle>
				<color>ff12015d</color>
				<width>4.0</width>
			</LineStyle>
		</Style>
		<Style id="branch_style32">
			<LineStyle>
				<color>ff12015d</color>
				<width>4.0</width>
			</LineStyle>
		</Style>
		<Style id="branch_style32">
			<LineStyle>
				<color>ff12015d</color>
				<width>4.0</width>
			</LineStyle>
		</Style>
		<Style id="branch_style32">
			<LineStyle>
				<color>ff12015d</color>
				<width>4.0</width>
			</LineStyle>
		</Style>
		<Style id="branch_style32">
			<LineStyle>
				<color>ff12015d</color>
				<width>4.0</width>
			</LineStyle>
		</Style>
		<Style id="branch_style32">
			<LineStyle>
				<color>ff12015d</color>
				<width>4.0</width>
			</LineStyle>
		</Style>
		<Style id="branch_style32">
			<LineStyle>
				<color>ff12015d</color>
				<width>4.0</width>
			</LineStyle>
		</Style>
		<Style id="branch_style32">
			<LineStyle>
				<color>ff12015d</color>
				<width>4.0</width>
			</LineStyle>
		</Style>
		<Style id="branch_style32">
			<LineStyle>
				<color>ff12015d</color>
				<width>4.0</width>
			</LineStyle>
		</Style>
		<Style id="branch_style32">
			<LineStyle>
				<color>ff12015d</color>
				<width>4.0</width>
			</LineStyle>
		</Style>
		<Style id="branch_style32">
			<LineStyle>
				<color>ff12015d</color>
				<width>4.0</width>
			</LineStyle>
		</Style>
		<Style id="branch_style32">
			<LineStyle>
				<color>ff12015d</color>
				<width>4.0</width>
			</LineStyle>
		</Style>
		<Style id="branch_style32">
			<LineStyle>
				<color>ff12015d</color>
				<width>4.0</width>
			</LineStyle>
		</Style>
		<Style id="branch_style32">
			<LineStyle>
				<color>ff12015d</color>
				<width>4.0</width>
			</LineStyle>
		</Style>
		<Style id="branch_style32">
			<LineStyle>
				<color>ff12015d</color>
				<width>4.0</width>
			</LineStyle>
		</Style>
		<Style id="branch_style32">
			<LineStyle>
				<color>ff12015d</color>
				<width>4.0</width>
			</LineStyle>
		</Style>
		<Style id="branch_style32">
			<LineStyle>
				<color>ff12015d</color>
				<width>4.0</width>
			</LineStyle>
		</Style>
		<Style id="branch_style32">
			<LineStyle>
				<color>ff12015d</color>
				<width>4.0</width>
			</LineStyle>
		</Style>
		<Style id="branch_style32">
			<LineStyle>
				<color>ff12015d</color>
				<width>4.0</width>
			</LineStyle>
		</Style>
		<Style id="branch_style32">
			<LineStyle>
				<color>ff12015d</color>
				<width>4.0</width>
			</LineStyle>
		</Style>
		<Style id="branch_style32">
			<LineStyle>
				<color>ff12015d</color>
				<width>4.0</width>
			</LineStyle>
		</Style>
		<Style id="branch_style32">
			<LineStyle>
				<color>ff12015d</color>
				<width>4.0</width>
			</LineStyle>
		</Style>
		<Style id="branch_style32">
			<LineStyle>
				<color>ff12015d</color>
				<width>4.0</width>
			</LineStyle>
		</Style>
		<Style id="branch_style32">
			<LineStyle>
				<color>ff12015d</color>
				<width>4.0</width>
			</LineStyle>
		</Style>
		<Style id="branch_style32">
			<LineStyle>
				<color>ff12015d</color>
				<width>4.0</width>
			</LineStyle>
		</Style>
		<Style id="branch_style32">
			<LineStyle>
				<color>ff12015d</color>
				<width>4.0</width>
			</LineStyle>
		</Style>
		<Style id="branch_style32">
			<LineStyle>
				<color>ff12015d</color>
				<width>4.0</width>
			</LineStyle>
		</Style>
		<Style id="branch_style32">
			<LineStyle>
				<color>ff12015d</color>
				<width>4.0</width>
			</LineStyle>
		</Style>
		<Style id="branch_style32">
			<LineStyle>
				<color>ff12015d</color>
				<width>4.0</width>
			</LineStyle>
		</Style>
		<Style id="branch_style32">
			<LineStyle>
				<color>ff12015d</color>
				<width>4.0</width>
			</LineStyle>
		</Style>
		<Style id="branch_style32">
			<LineStyle>
				<color>ff12015d</color>
				<width>4.0</width>
			</LineStyle>
		</Style>
		<Style id="branch_style32">
			<LineStyle>
				<color>ff12015d</color>
				<width>4.0</width>
			</LineStyle>
		</Style>
		<Style id="branch_style32">
			<LineStyle>
				<color>ff12015d</color>
				<width>4.0</width>
			</LineStyle>
		</Style>
		<Style id="branch_style32">
			<LineStyle>
				<color>ff12015d</color>
				<width>4.0</width>
			</LineStyle>
		</Style>
		<Style id="branch_style32">
			<LineStyle>
				<color>ff12015d</color>
				<width>4.0</width>
			</LineStyle>
		</Style>
		<Style id="branch_style32">
			<LineStyle>
				<color>ff12015d</color>
				<width>4.0</width>
			</LineStyle>
		</Style>
		<Style id="branch_style32">
			<LineStyle>
				<color>ff12015d</color>
				<width>4.0</width>
			</LineStyle>
		</Style>
		<Style id="branch_style32">
			<LineStyle>
				<color>ff12015d</color>
				<width>4.0</width>
			</LineStyle>
		</Style>
		<Style id="branch_style32">
			<LineStyle>
				<color>ff12015d</color>
				<width>4.0</width>
			</LineStyle>
		</Style>
		<Style id="branch_style32">
			<LineStyle>
				<color>ff12015d</color>
				<width>4.0</width>
			</LineStyle>
		</Style>
		<Style id="branch_style32">
			<LineStyle>
				<color>ff12015d</color>
				<width>4.0</width>
			</LineStyle>
		</Style>
		<Style id="branch_style32">
			<LineStyle>
				<color>ff12015d</color>
				<width>4.0</width>
			</LineStyle>
		</Style>
		<Style id="branch_style32">
			<LineStyle>
				<color>ff12015d</color>
				<width>4.0</width>
			</LineStyle>
		</Style>
		<Style id="branch_style32">
			<LineStyle>
				<color>ff12015d</color>
				<width>4.0</width>
			</LineStyle>
		</Style>
		<Style id="branch_style32">
			<LineStyle>
				<color>ff12015d</color>
				<width>4.0</width>
			</LineStyle>
		</Style>
		<Style id="branch_style32">
			<LineStyle>
				<color>ff12015d</color>
				<width>4.0</width>
			</LineStyle>
		</Style>
		<Style id="branch_style32">
			<LineStyle>
				<color>ff12015d</color>
				<width>4.0</width>
			</LineStyle>
		</Style>
		<Style id="branch_style32">
			<LineStyle>
				<color>ff12015d</color>
				<width>4.0</width>
			</LineStyle>
		</Style>
		<Style id="branch_style32">
			<LineStyle>
				<color>ff12015d</color>
				<width>4.0</width>
			</LineStyle>
		</Style>
		<Style id="branch_style32">
			<LineStyle>
				<color>ff12015d</color>
				<width>4.0</width>
			</LineStyle>
		</Style>
		<Style id="branch_style32">
			<LineStyle>
				<color>ff12015d</color>
				<width>4.0</width>
			</LineStyle>
		</Style>
		<Style id="branch_style32">
			<LineStyle>
				<color>ff12015d</color>
				<width>4.0</width>
			</LineStyle>
		</Style>
		<Style id="branch_style32">
			<LineStyle>
				<color>ff12015d</color>
				<width>4.0</width>
			</LineStyle>
		</Style>
		<Style id="branch_style32">
			<LineStyle>
				<color>ff12015d</color>
				<width>4.0</width>
			</LineStyle>
		</Style>
		<Style id="branch_style32">
			<LineStyle>
				<color>ff12015d</color>
				<width>4.0</width>
			</LineStyle>
		</Style>
		<Style id="branch_style32">
			<LineStyle>
				<color>ff12015d</color>
				<width>4.0</width>
			</LineStyle>
		</Style>
		<Style id="branch_style32">
			<LineStyle>
				<color>ff12015d</color>
				<width>4.0</width>
			</LineStyle>
		</Style>
		<Style id="branch_style32">
			<LineStyle>
				<color>ff12015d</color>
				<width>4.0</width>
			</LineStyle>
		</Style>
		<Style id="branch_style32">
			<LineStyle>
				<color>ff12015d</color>
				<width>4.0</width>
			</LineStyle>
		</Style>
		<Style id="branch_style32">
			<LineStyle>
				<color>ff12015d</color>
				<width>4.0</width>
			</LineStyle>
		</Style>
		<Style id="branch_style32">
			<LineStyle>
				<color>ff12015d</color>
				<width>4.0</width>
			</LineStyle>
		</Style>
		<Style id="branch_style32">
			<LineStyle>
				<color>ff12015d</color>
				<width>4.0</width>
			</LineStyle>
		</Style>
		<Style id="branch_style32">
			<LineStyle>
				<color>ff12015d</color>
				<width>4.0</width>
			</LineStyle>
		</Style>
		<Style id="branch_style32">
			<LineStyle>
				<color>ff12015d</color>
				<width>4.0</width>
			</LineStyle>
		</Style>
		<Style id="branch_style32">
			<LineStyle>
				<color>ff12015d</color>
				<width>4.0</width>
			</LineStyle>
		</Style>
		<Style id="branch_style32">
			<LineStyle>
				<color>ff12015d</color>
				<width>4.0</width>
			</LineStyle>
		</Style>
		<Style id="branch_style32">
			<LineStyle>
				<color>ff12015d</color>
				<width>4.0</width>
			</LineStyle>
		</Style>
		<Style id="branch_style32">
			<LineStyle>
				<color>ff12015d</color>
				<width>4.0</width>
			</LineStyle>
		</Style>
		<Style id="branch_style32">
			<LineStyle>
				<color>ff12015d</color>
				<width>4.0</width>
			</LineStyle>
		</Style>
		<Style id="branch_style32">
			<LineStyle>
				<color>ff12015d</color>
				<width>4.0</width>
			</LineStyle>
		</Style>
		<Style id="branch_style33">
			<LineStyle>
				<color>ff130165</color>
				<width>4.0</width>
			</LineStyle>
		</Style>
		<Style id="branch_style34">
			<LineStyle>
				<color>ff050019</color>
				<width>4.0</width>
			</LineStyle>
		</Style>
		<Style id="branch_style34">
			<LineStyle>
				<color>ff050019</color>
				<width>4.0</width>
			</LineStyle>
		</Style>
		<Style id="branch_style34">
			<LineStyle>
				<color>ff050019</color>
				<width>4.0</width>
			</LineStyle>
		</Style>
		<Style id="branch_style34">
			<LineStyle>
				<color>ff050019</color>
				<width>4.0</width>
			</LineStyle>
		</Style>
		<Style id="branch_style34">
			<LineStyle>
				<color>ff050019</color>
				<width>4.0</width>
			</LineStyle>
		</Style>
		<Style id="branch_style34">
			<LineStyle>
				<color>ff050019</color>
				<width>4.0</width>
			</LineStyle>
		</Style>
		<Style id="branch_style34">
			<LineStyle>
				<color>ff050019</color>
				<width>4.0</width>
			</LineStyle>
		</Style>
		<Style id="branch_style34">
			<LineStyle>
				<color>ff050019</color>
				<width>4.0</width>
			</LineStyle>
		</Style>
		<Style id="branch_style34">
			<LineStyle>
				<color>ff050019</color>
				<width>4.0</width>
			</LineStyle>
		</Style>
		<Style id="branch_style34">
			<LineStyle>
				<color>ff050019</color>
				<width>4.0</width>
			</LineStyle>
		</Style>
		<Style id="branch_style34">
			<LineStyle>
				<color>ff050019</color>
				<width>4.0</width>
			</LineStyle>
		</Style>
		<Style id="branch_style34">
			<LineStyle>
				<color>ff050019</color>
				<width>4.0</width>
			</LineStyle>
		</Style>
		<Style id="branch_style34">
			<LineStyle>
				<color>ff050019</color>
				<width>4.0</width>
			</LineStyle>
		</Style>
		<Style id="branch_style34">
			<LineStyle>
				<color>ff050019</color>
				<width>4.0</width>
			</LineStyle>
		</Style>
		<Style id="branch_style34">
			<LineStyle>
				<color>ff050019</color>
				<width>4.0</width>
			</LineStyle>
		</Style>
		<Style id="branch_style34">
			<LineStyle>
				<color>ff050019</color>
				<width>4.0</width>
			</LineStyle>
		</Style>
		<Style id="branch_style34">
			<LineStyle>
				<color>ff050019</color>
				<width>4.0</width>
			</LineStyle>
		</Style>
		<Style id="branch_style34">
			<LineStyle>
				<color>ff050019</color>
				<width>4.0</width>
			</LineStyle>
		</Style>
		<Style id="branch_style34">
			<LineStyle>
				<color>ff050019</color>
				<width>4.0</width>
			</LineStyle>
		</Style>
		<Style id="branch_style34">
			<LineStyle>
				<color>ff050019</color>
				<width>4.0</width>
			</LineStyle>
		</Style>
		<Style id="branch_style34">
			<LineStyle>
				<color>ff050019</color>
				<width>4.0</width>
			</LineStyle>
		</Style>
		<Style id="branch_style34">
			<LineStyle>
				<color>ff050019</color>
				<width>4.0</width>
			</LineStyle>
		</Style>
		<Style id="branch_style34">
			<LineStyle>
				<color>ff050019</color>
				<width>4.0</width>
			</LineStyle>
		</Style>
		<Style id="branch_style34">
			<LineStyle>
				<color>ff050019</color>
				<width>4.0</width>
			</LineStyle>
		</Style>
		<Style id="branch_style34">
			<LineStyle>
				<color>ff050019</color>
				<width>4.0</width>
			</LineStyle>
		</Style>
		<Style id="branch_style34">
			<LineStyle>
				<color>ff050019</color>
				<width>4.0</width>
			</LineStyle>
		</Style>
		<Style id="branch_style34">
			<LineStyle>
				<color>ff050019</color>
				<width>4.0</width>
			</LineStyle>
		</Style>
		<Style id="branch_style34">
			<LineStyle>
				<color>ff050019</color>
				<width>4.0</width>
			</LineStyle>
		</Style>
		<Style id="branch_style34">
			<LineStyle>
				<color>ff050019</color>
				<width>4.0</width>
			</LineStyle>
		</Style>
		<Style id="branch_style34">
			<LineStyle>
				<color>ff050019</color>
				<width>4.0</width>
			</LineStyle>
		</Style>
		<Style id="branch_style34">
			<LineStyle>
				<color>ff050019</color>
				<width>4.0</width>
			</LineStyle>
		</Style>
		<Style id="branch_style34">
			<LineStyle>
				<color>ff050019</color>
				<width>4.0</width>
			</LineStyle>
		</Style>
		<Style id="branch_style34">
			<LineStyle>
				<color>ff050019</color>
				<width>4.0</width>
			</LineStyle>
		</Style>
		<Style id="branch_style34">
			<LineStyle>
				<color>ff050019</color>
				<width>4.0</width>
			</LineStyle>
		</Style>
		<Style id="branch_style34">
			<LineStyle>
				<color>ff050019</color>
				<width>4.0</width>
			</LineStyle>
		</Style>
		<Style id="branch_style34">
			<LineStyle>
				<color>ff050019</color>
				<width>4.0</width>
			</LineStyle>
		</Style>
		<Style id="branch_style34">
			<LineStyle>
				<color>ff050019</color>
				<width>4.0</width>
			</LineStyle>
		</Style>
		<Style id="branch_style34">
			<LineStyle>
				<color>ff050019</color>
				<width>4.0</width>
			</LineStyle>
		</Style>
		<Style id="branch_style34">
			<LineStyle>
				<color>ff050019</color>
				<width>4.0</width>
			</LineStyle>
		</Style>
		<Style id="branch_style34">
			<LineStyle>
				<color>ff050019</color>
				<width>4.0</width>
			</LineStyle>
		</Style>
		<Style id="branch_style34">
			<LineStyle>
				<color>ff050019</color>
				<width>4.0</width>
			</LineStyle>
		</Style>
		<Style id="branch_style34">
			<LineStyle>
				<color>ff050019</color>
				<width>4.0</width>
			</LineStyle>
		</Style>
		<Style id="branch_style34">
			<LineStyle>
				<color>ff050019</color>
				<width>4.0</width>
			</LineStyle>
		</Style>
		<Style id="branch_style34">
			<LineStyle>
				<color>ff050019</color>
				<width>4.0</width>
			</LineStyle>
		</Style>
		<Style id="branch_style34">
			<LineStyle>
				<color>ff050019</color>
				<width>4.0</width>
			</LineStyle>
		</Style>
		<Style id="branch_style34">
			<LineStyle>
				<color>ff050019</color>
				<width>4.0</width>
			</LineStyle>
		</Style>
		<Style id="branch_style34">
			<LineStyle>
				<color>ff050019</color>
				<width>4.0</width>
			</LineStyle>
		</Style>
		<Style id="branch_style34">
			<LineStyle>
				<color>ff050019</color>
				<width>4.0</width>
			</LineStyle>
		</Style>
		<Style id="branch_style34">
			<LineStyle>
				<color>ff050019</color>
				<width>4.0</width>
			</LineStyle>
		</Style>
		<Style id="branch_style34">
			<LineStyle>
				<color>ff050019</color>
				<width>4.0</width>
			</LineStyle>
		</Style>
		<Style id="branch_style34">
			<LineStyle>
				<color>ff050019</color>
				<width>4.0</width>
			</LineStyle>
		</Style>
		<Style id="branch_style34">
			<LineStyle>
				<color>ff050019</color>
				<width>4.0</width>
			</LineStyle>
		</Style>
		<Style id="branch_style34">
			<LineStyle>
				<color>ff050019</color>
				<width>4.0</width>
			</LineStyle>
		</Style>
		<Style id="branch_style34">
			<LineStyle>
				<color>ff050019</color>
				<width>4.0</width>
			</LineStyle>
		</Style>
		<Style id="branch_style34">
			<LineStyle>
				<color>ff050019</color>
				<width>4.0</width>
			</LineStyle>
		</Style>
		<Style id="branch_style34">
			<LineStyle>
				<color>ff050019</color>
				<width>4.0</width>
			</LineStyle>
		</Style>
		<Style id="branch_style34">
			<LineStyle>
				<color>ff050019</color>
				<width>4.0</width>
			</LineStyle>
		</Style>
		<Style id="branch_style34">
			<LineStyle>
[truncated: 4,369,688 more chars]
